# Supplementary material for: Univariate Statistical Analysis as a Guide to 1H-NMR Spectra Signal Assignment by Visual Inspection
Source: Metabolites. 2019 Jan 15;9(1):15. doi: 10.3390/metabo9010015 (PMC6359365; doi:10.3390/metabo9010015)
Supplement: Supplementary file 1 [file metabolites-09-00015-s001.zip]

Archive with 3 entries (3 files):
- Unifind.example.txt
- unifind.R
- Unifind_manual.pdf
