# Supplementary material for: Univariate Statistical Analysis as a Guide to 1H-NMR Spectra Signal Assignment by Visual Inspection
Source: Metabolites. 2019 Jan 15;9(1):15. doi: 10.3390/metabo9010015 (PMC6359365; doi:10.3390/metabo9010015)
Supplement: Supplementary file 1 [file metabolites-09-00015-s001.zip › Unifind.example.txt]

"V1" "V2" "V3" "V4" "V5" "V6" "V7" "V8" "V9" "V10" "V11" "V12" "V13" "V14" "V15" "V16" "V17" "V18" "V19" "V20" "V21" "V22" "V23" "V24" "V25" "V26" "V27" "V28" "V29" "V30" "V31" "V32" "V33" "V34" "V35" "V36" "V37" "V38" "V39" "V40" "V41" "V42" "V43" "V44" "V45" "V46" "V47" "V48" "V49" "V50" "V51" "V52" "V53" "V54" "V55" "V56" "V57" "V58" "V59" "V60" "V61" "V62" "V63" "V64" "V65" "V66" "V67" "V68" "V69" "V70" "V71" "V72" "V73" "V74" "V75" "V76" "V77" "V78" "V79" "V80" "V81" "V82" "V83" "V84" "V85" "V86" "V87" "V88" "V89" "V90" "V91" "V92" "V93" "V94" "V95" "V96" "V97" "V98" "V99" "V100" "V101" "V102" "V103" "V104" "V105" "V106" "V107" "V108" "V109" "V110" "V111" "V112" "V113" "V114" "V115" "V116" "V117" "V118" "V119" "V120" "V121" "V122" "V123" "V124" "V125" "V126" "V127" "V128" "V129" "V130" "V131" "V132" "V133" "V134" "V135" "V136" "V137" "V138" "V139" "V140" "V141" "V142" "V143" "V144" "V145" "V146" "V147" "V148" "V149" "V150" "V151" "V152" "V153" "V154" "V155" "V156" "V157" "V158" "V159" "V160" "V161" "V162" "V163" "V164" "V165" "V166" "V167" "V168" "V169" "V170" "V171" "V172" "V173" "V174" "V175" "V176" "V177" "V178" "V179" "V180" "V181" "V182" "V183" "V184" "V185" "V186" "V187" "V188" "V189" "V190" "V191" "V192" "V193" "V194" "V195" "V196" "V197" "V198" "V199" "V200" "V201" "V202" "V203" "V204" "V205" "V206" "V207" "V208" "V209" "V210" "V211" "V212" "V213" "V214" "V215" "V216" "V217" "V218" "V219" "V220" "V221" "V222" "V223" "V224" "V225" "V226" "V227" "V228" "V229" "V230" "V231" "V232" "V233" "V234" "V235" "V236" "V237" "V238" "V239" "V240" "V241" "V242" "V243" "V244" "V245" "V246" "V247" "V248" "V249" "V250" "V251" "V252" "V253" "V254" "V255" "V256" "V257" "V258" "V259" "V260" "V261" "V262" "V263" "V264" "V265" "V266" "V267" "V268" "V269" "V270" "V271" "V272" "V273" "V274" "V275" "V276" "V277" "V278" "V279" "V280" "V281" "V282" "V283" "V284" "V285" "V286" "V287" "V288" "V289" "V290" "V291" "V292" "V293" "V294" "V295" "V296" "V297" "V298" "V299" "V300" "V301" "V302" "V303" "V304" "V305" "V306" "V307" "V308" "V309" "V310" "V311" "V312" "V313" "V314" "V315" "V316" "V317" "V318" "V319" "V320" "V321" "V322" "V323" "V324" "V325" "V326" "V327" "V328" "V329" "V330" "V331" "V332" "V333" "V334" "V335" "V336" "V337" "V338" "V339" "V340" "V341" "V342" "V343" "V344" "V345" "V346" "V347" "V348" "V349" "V350" "V351" "V352" "V353" "V354" "V355" "V356" "V357" "V358" "V359" "V360" "V361" "V362" "V363" "V364" "V365" "V366" "V367" "V368" "V369" "V370" "V371" "V372" "V373" "V374" "V375" "V376" "V377" "V378" "V379" "V380" "V381" "V382" "V383" "V384" "V385" "V386" "V387" "V388" "V389" "V390" "V391" "V392" "V393" "V394" "V395" "V396" "V397" "V398" "V399" "V400" "V401" "V402" "V403" "V404" "V405" "V406" "V407" "V408" "V409" "V410" "V411" "V412" "V413" "V414" "V415" "V416" "V417" "V418" "V419" "V420" "V421" "V422" "V423" "V424" "V425" "V426" "V427" "V428" "V429" "V430" "V431" "V432" "V433" "V434" "V435" "V436" "V437" "V438" "V439" "V440" "V441" "V442" "V443" "V444" "V445" "V446" "V447" "V448" "V449" "V450" "V451" "V452" "V453" "V454" "V455" "V456" "V457" "V458" "V459" "V460" "V461" "V462" "V463" "V464" "V465" "V466" "V467" "V468" "V469" "V470" "V471" "V472" "V473" "V474" "V475" "V476" "V477" "V478" "V479" "V480" "V481" "V482" "V483" "V484" "V485" "V486" "V487" "V488" "V489" "V490" "V491" "V492" "V493" "V494" "V495" "V496" "V497" "V498" "V499" "V500" "V501" "V502" "V503" "V504" "V505" "V506" "V507" "V508" "V509" "V510" "V511" "V512" "V513" "V514" "V515" "V516" "V517" "V518" "V519" "V520" "V521" "V522" "V523" "V524" "V525" "V526" "V527" "V528" "V529" "V530" "V531" "V532" "V533" "V534" "V535" "V536" "V537" "V538" "V539" "V540" "V541" "V542" "V543" "V544" "V545" "V546" "V547" "V548" "V549" "V550" "V551" "V552" "V553" "V554" "V555" "V556" "V557" "V558" "V559" "V560" "V561" "V562" "V563" "V564" "V565" "V566" "V567" "V568" "V569" "V570" "V571" "V572" "V573" "V574" "V575" "V576" "V577" "V578" "V579" "V580" "V581" "V582" "V583" "V584" "V585" "V586" "V587" "V588" "V589" "V590" "V591" "V592" "V593" "V594" "V595" "V596" "V597" "V598" "V599" "V600" "V601" "V602" "V603" "V604" "V605" "V606" "V607" "V608" "V609" "V610" "V611" "V612" "V613" "V614" "V615" "V616" "V617" "V618" "V619" "V620" "V621" "V622" "V623" "V624" "V625" "V626" "V627" "V628" "V629" "V630" "V631" "V632" "V633" "V634" "V635" "V636" "V637" "V638" "V639" "V640" "V641" "V642" "V643" "V644" "V645" "V646" "V647" "V648" "V649" "V650" "V651" "V652" "V653" "V654" "V655" "V656" "V657" "V658" "V659" "V660" "V661" "V662" "V663" "V664" "V665" "V666" "V667" "V668" "V669" "V670" "V671" "V672" "V673" "V674" "V675" "V676" "V677" "V678" "V679" "V680" "V681" "V682" "V683" "V684" "V685" "V686" "V687" "V688" "V689" "V690" "V691" "V692" "V693" "V694" "V695" "V696" "V697" "V698" "V699" "V700" "V701" "V702" "V703" "V704" "V705" "V706" "V707" "V708" "V709" "V710" "V711" "V712" "V713" "V714" "V715" "V716" "V717" "V718" "V719" "V720" "V721" "V722" "V723" "V724" "V725" "V726" "V727" "V728" "V729" "V730" "V731" "V732" "V733" "V734" "V735" "V736" "V737" "V738" "V739" "V740" "V741" "V742" "V743" "V744" "V745" "V746" "V747" "V748" "V749" "V750" "V751" "V752" "V753" "V754" "V755" "V756" "V757" "V758" "V759" "V760" "V761" "V762" "V763" "V764" "V765" "V766" "V767" "V768" "V769" "V770" "V771" "V772" "V773" "V774" "V775" "V776" "V777" "V778" "V779" "V780" "V781" "V782" "V783" "V784" "V785" "V786" "V787" "V788" "V789" "V790" "V791" "V792" "V793" "V794" "V795" "V796" "V797" "V798" "V799" "V800" "V801" "V802" "V803" "V804" "V805" "V806" "V807" "V808" "V809" "V810" "V811" "V812" "V813" "V814" "V815" "V816" "V817" "V818" "V819" "V820" "V821" "V822" "V823" "V824" "V825" "V826" "V827" "V828" "V829" "V830" "V831" "V832" "V833" "V834" "V835" "V836" "V837" "V838" "V839" "V840" "V841" "V842" "V843" "V844" "V845" "V846" "V847" "V848" "V849" "V850" "V851" "V852" "V853" "V854" "V855" "V856" "V857" "V858" "V859" "V860" "V861" "V862" "V863" "V864" "V865" "V866" "V867" "V868" "V869" "V870" "V871" "V872" "V873" "V874" "V875" "V876" "V877" "V878" "V879" "V880" "V881" "V882" "V883" "V884" "V885" "V886" "V887" "V888" "V889" "V890" "V891" "V892" "V893" "V894" "V895" "V896" "V897" "V898" "V899" "V900" "V901" "V902" "V903" "V904" "V905" "V906" "V907" "V908" "V909" "V910" "V911" "V912" "V913" "V914" "V915" "V916" "V917" "V918" "V919" "V920" "V921" "V922" "V923" "V924" "V925" "V926" "V927" "V928" "V929" "V930" "V931" "V932" "V933" "V934" "V935" "V936" "V937" "V938" "V939" "V940" "V941" "V942" "V943" "V944" "V945" "V946" "V947" "V948" "V949" "V950" "V951" "V952" "V953" "V954" "V955" "V956" "V957" "V958" "V959" "V960" "V961" "V962" "V963" "V964" "V965" "V966" "V967" "V968" "V969" "V970" "V971" "V972" "V973" "V974" "V975" "V976" "V977" "V978" "V979" "V980" "V981" "V982" "V983" "V984" "V985" "V986" "V987" "V988" "V989" "V990" "V991" "V992" "V993" "V994" "V995" "V996" "V997" "V998" "V999" "V1000" "V1001" "V1002" "V1003" "V1004" "V1005" "V1006" "V1007" "V1008" "V1009" "V1010" "V1011" "V1012" "V1013" "V1014" "V1015" "V1016" "V1017" "V1018" "V1019" "V1020" "V1021" "V1022" "V1023" "V1024" "V1025" "V1026" "V1027" "V1028" "V1029" "V1030" "V1031" "V1032" "V1033" "V1034" "V1035" "V1036" "V1037" "V1038" "V1039" "V1040" "V1041" "V1042" "V1043" "V1044" "V1045" "V1046" "V1047" "V1048" "V1049" "V1050" "V1051" "V1052" "V1053" "V1054" "V1055" "V1056" "V1057" "V1058" "V1059" "V1060" "V1061" "V1062" "V1063" "V1064" "V1065" "V1066" "V1067" "V1068" "V1069" "V1070" "V1071" "V1072" "V1073" "V1074" "V1075" "V1076" "V1077" "V1078" "V1079" "V1080" "V1081" "V1082" "V1083" "V1084" "V1085" "V1086" "V1087" "V1088" "V1089" "V1090" "V1091" "V1092" "V1093" "V1094" "V1095" "V1096" "V1097" "V1098" "V1099" "V1100" "V1101" "V1102" "V1103" "V1104" "V1105" "V1106" "V1107" "V1108" "V1109" "V1110" "V1111" "V1112" "V1113" "V1114" "V1115" "V1116" "V1117" "V1118" "V1119" "V1120" "V1121" "V1122" "V1123" "V1124" "V1125" "V1126" "V1127" "V1128" "V1129" "V1130" "V1131" "V1132" "V1133" "V1134" "V1135" "V1136" "V1137" "V1138" "V1139" "V1140" "V1141" "V1142" "V1143" "V1144" "V1145" "V1146" "V1147" "V1148" "V1149" "V1150" "V1151" "V1152" "V1153" "V1154" "V1155" "V1156" "V1157" "V1158" "V1159" "V1160" "V1161" "V1162" "V1163" "V1164" "V1165" "V1166" "V1167" "V1168" "V1169" "V1170" "V1171" "V1172" "V1173" "V1174" "V1175" "V1176" "V1177" "V1178" "V1179" "V1180" "V1181" "V1182" "V1183" "V1184" "V1185" "V1186" "V1187" "V1188" "V1189" "V1190" "V1191" "V1192" "V1193" "V1194" "V1195" "V1196" "V1197" "V1198" "V1199" "V1200" "V1201" "V1202" "V1203" "V1204" "V1205" "V1206" "V1207" "V1208" "V1209" "V1210" "V1211" "V1212" "V1213" "V1214" "V1215" "V1216" "V1217" "V1218" "V1219" "V1220" "V1221" "V1222" "V1223" "V1224" "V1225" "V1226" "V1227" "V1228" "V1229" "V1230" "V1231" "V1232" "V1233" "V1234" "V1235" "V1236" "V1237" "V1238" "V1239" "V1240" "V1241" "V1242" "V1243" "V1244" "V1245" "V1246" "V1247" "V1248" "V1249" "V1250" "V1251" "V1252" "V1253" "V1254" "V1255" "V1256" "V1257" "V1258" "V1259" "V1260" "V1261" "V1262" "V1263" "V1264" "V1265" "V1266" "V1267" "V1268" "V1269" "V1270" "V1271" "V1272" "V1273" "V1274" "V1275" "V1276" "V1277" "V1278" "V1279" "V1280" "V1281" "V1282" "V1283" "V1284" "V1285" "V1286" "V1287" "V1288" "V1289" "V1290" "V1291" "V1292" "V1293" "V1294" "V1295" "V1296" "V1297" "V1298" "V1299" "V1300" "V1301" "V1302" "V1303" "V1304" "V1305" "V1306" "V1307" "V1308" "V1309" "V1310" "V1311" "V1312" "V1313" "V1314" "V1315" "V1316" "V1317" "V1318" "V1319" "V1320" "V1321" "V1322" "V1323" "V1324" "V1325" "V1326" "V1327" "V1328" "V1329" "V1330" "V1331" "V1332" "V1333" "V1334" "V1335" "V1336" "V1337" "V1338" "V1339" "V1340" "V1341" "V1342" "V1343" "V1344" "V1345" "V1346" "V1347" "V1348" "V1349" "V1350" "V1351" "V1352" "V1353" "V1354" "V1355" "V1356" "V1357" "V1358" "V1359" "V1360" "V1361" "V1362" "V1363" "V1364" "V1365" "V1366" "V1367" "V1368" "V1369" "V1370" "V1371" "V1372" "V1373" "V1374" "V1375" "V1376" "V1377" "V1378" "V1379" "V1380" "V1381" "V1382" "V1383" "V1384" "V1385" "V1386" "V1387" "V1388" "V1389" "V1390" "V1391" "V1392" "V1393" "V1394" "V1395" "V1396" "V1397" "V1398" "V1399" "V1400" "V1401" "V1402" "V1403" "V1404" "V1405" "V1406" "V1407" "V1408" "V1409" "V1410" "V1411" "V1412" "V1413" "V1414" "V1415" "V1416" "V1417" "V1418" "V1419" "V1420" "V1421" "V1422" "V1423" "V1424" "V1425" "V1426" "V1427" "V1428" "V1429" "V1430" "V1431" "V1432" "V1433" "V1434" "V1435" "V1436" "V1437" "V1438" "V1439" "V1440" "V1441" "V1442" "V1443" "V1444" "V1445" "V1446" "V1447" "V1448" "V1449" "V1450" "V1451" "V1452" "V1453" "V1454" "V1455" "V1456" "V1457" "V1458" "V1459" "V1460" "V1461" "V1462" "V1463" "V1464" "V1465" "V1466" "V1467" "V1468" "V1469" "V1470" "V1471" "V1472" "V1473" "V1474" "V1475" "V1476" "V1477" "V1478" "V1479" "V1480" "V1481" "V1482" "V1483" "V1484" "V1485" "V1486" "V1487" "V1488" "V1489" "V1490" "V1491" "V1492" "V1493" "V1494" "V1495" "V1496" "V1497" "V1498" "V1499" "V1500" "V1501" "V1502" "V1503" "V1504" "V1505" "V1506" "V1507" "V1508" "V1509" "V1510" "V1511" "V1512" "V1513" "V1514" "V1515" "V1516" "V1517" "V1518" "V1519" "V1520" "V1521" "V1522" "V1523" "V1524" "V1525" "V1526" "V1527" "V1528" "V1529" "V1530" "V1531" "V1532" "V1533" "V1534" "V1535" "V1536" "V1537" "V1538" "V1539" "V1540" "V1541" "V1542" "V1543" "V1544" "V1545" "V1546" "V1547" "V1548" "V1549" "V1550" "V1551" "V1552" "V1553" "V1554" "V1555" "V1556" "V1557" "V1558" "V1559" "V1560" "V1561" "V1562" "V1563" "V1564" "V1565" "V1566" "V1567" "V1568" "V1569" "V1570" "V1571" "V1572" "V1573" "V1574" "V1575" "V1576" "V1577" "V1578" "V1579" "V1580" "V1581" "V1582" "V1583" "V1584" "V1585" "V1586" "V1587" "V1588" "V1589" "V1590" "V1591" "V1592" "V1593" "V1594" "V1595" "V1596" "V1597" "V1598" "V1599" "V1600" "V1601" "V1602" "V1603" "V1604" "V1605" "V1606" "V1607" "V1608" "V1609" "V1610" "V1611" "V1612" "V1613" "V1614" "V1615" "V1616" "V1617" "V1618" "V1619" "V1620" "V1621" "V1622" "V1623" "V1624" "V1625" "V1626" "V1627" "V1628" "V1629" "V1630" "V1631" "V1632" "V1633" "V1634" "V1635" "V1636" "V1637" "V1638" "V1639" "V1640" "V1641" "V1642" "V1643" "V1644" "V1645" "V1646" "V1647" "V1648" "V1649" "V1650" "V1651" "V1652" "V1653" "V1654" "V1655" "V1656" "V1657" "V1658" "V1659" "V1660" "V1661" "V1662" "V1663" "V1664" "V1665" "V1666" "V1667" "V1668" "V1669" "V1670" "V1671" "V1672" "V1673" "V1674" "V1675" "V1676" "V1677" "V1678" "V1679" "V1680" "V1681" "V1682" "V1683" "V1684" "V1685" "V1686" "V1687" "V1688" "V1689" "V1690" "V1691" "V1692" "V1693" "V1694" "V1695" "V1696" "V1697" "V1698" "V1699" "V1700" "V1701" "V1702" "V1703" "V1704" "V1705" "V1706" "V1707" "V1708" "V1709" "V1710" "V1711" "V1712" "V1713" "V1714" "V1715" "V1716" "V1717" "V1718" "V1719" "V1720" "V1721" "V1722" "V1723" "V1724" "V1725" "V1726" "V1727" "V1728" "V1729" "V1730" "V1731" "V1732" "V1733" "V1734" "V1735" "V1736" "V1737" "V1738" "V1739" "V1740" "V1741" "V1742" "V1743" "V1744" "V1745" "V1746" "V1747" "V1748" "V1749" "V1750" "V1751" "V1752" "V1753" "V1754" "V1755" "V1756" "V1757" "V1758" "V1759" "V1760" "V1761" "V1762" "V1763" "V1764" "V1765" "V1766" "V1767" "V1768" "V1769" "V1770" "V1771" "V1772" "V1773" "V1774" "V1775" "V1776" "V1777" "V1778" "V1779" "V1780" "V1781" "V1782" "V1783" "V1784" "V1785" "V1786" "V1787" "V1788" "V1789" "V1790" "V1791" "V1792" "V1793" "V1794" "V1795" "V1796" "V1797" "V1798" "V1799" "V1800" "V1801" "V1802" "V1803" "V1804" "V1805" "V1806" "V1807" "V1808" "V1809" "V1810" "V1811" "V1812" "V1813" "V1814" "V1815" "V1816" "V1817" "V1818" "V1819" "V1820" "V1821" "V1822" "V1823" "V1824" "V1825" "V1826" "V1827" "V1828" "V1829" "V1830" "V1831" "V1832" "V1833" "V1834" "V1835" "V1836" "V1837" "V1838" "V1839" "V1840" "V1841" "V1842" "V1843" "V1844" "V1845" "V1846" "V1847" "V1848" "V1849" "V1850" "V1851" "V1852" "V1853" "V1854" "V1855" "V1856" "V1857" "V1858" "V1859" "V1860" "V1861" "V1862" "V1863" "V1864" "V1865" "V1866" "V1867" "V1868" "V1869" "V1870" "V1871" "V1872" "V1873" "V1874" "V1875" "V1876" "V1877" "V1878" "V1879" "V1880" "V1881" "V1882" "V1883" "V1884" "V1885" "V1886" "V1887" "V1888" "V1889" "V1890" "V1891" "V1892" "V1893" "V1894" "V1895" "V1896" "V1897" "V1898" "V1899" "V1900" "V1901" "V1902" "V1903" "V1904" "V1905" "V1906" "V1907" "V1908" "V1909" "V1910" "V1911" "V1912" "V1913" "V1914" "V1915" "V1916" "V1917" "V1918" "V1919" "V1920" "V1921" "V1922" "V1923" "V1924" "V1925" "V1926" "V1927" "V1928" "V1929" "V1930" "V1931" "V1932" "V1933" "V1934" "V1935" "V1936" "V1937" "V1938" "V1939" "V1940" "V1941" "V1942" "V1943" "V1944" "V1945" "V1946" "V1947" "V1948" "V1949" "V1950" "V1951" "V1952" "V1953" "V1954" "V1955" "V1956" "V1957" "V1958" "V1959" "V1960" "V1961" "V1962" "V1963" "V1964" "V1965" "V1966" "V1967" "V1968" "V1969" "V1970" "V1971" "V1972" "V1973" "V1974" "V1975" "V1976" "V1977" "V1978" "V1979" "V1980" "V1981" "V1982" "V1983" "V1984" "V1985" "V1986" "V1987" "V1988" "V1989" "V1990" "V1991" "V1992" "V1993" "V1994" "V1995" "V1996" "V1997" "V1998" "V1999" "V2000" "V2001" "V2002" "V2003" "V2004" "V2005" "V2006" "V2007" "V2008" "V2009" "V2010" "V2011" "V2012" "V2013" "V2014" "V2015" "V2016" "V2017" "V2018" "V2019" "V2020" "V2021" "V2022" "V2023" "V2024" "V2025" "V2026" "V2027" "V2028" "V2029" "V2030" "V2031" "V2032" "V2033" "V2034" "V2035" "V2036" "V2037" "V2038" "V2039" "V2040" "V2041" "V2042" "V2043" "V2044" "V2045" "V2046" "V2047" "V2048" "V2049" "V2050" "V2051" "V2052" "V2053" "V2054" "V2055" "V2056" "V2057" "V2058" "V2059" "V2060" "V2061" "V2062" "V2063" "V2064" "V2065" "V2066" "V2067" "V2068" "V2069" "V2070" "V2071" "V2072" "V2073" "V2074" "V2075" "V2076" "V2077" "V2078" "V2079" "V2080" "V2081" "V2082" "V2083" "V2084" "V2085" "V2086" "V2087" "V2088" "V2089" "V2090" "V2091" "V2092" "V2093" "V2094" "V2095" "V2096" "V2097" "V2098" "V2099" "V2100" "V2101" "V2102" "V2103" "V2104" "V2105" "V2106" "V2107" "V2108" "V2109" "V2110" "V2111" "V2112" "V2113" "V2114" "V2115" "V2116" "V2117" "V2118" "V2119" "V2120" "V2121" "V2122" "V2123" "V2124" "V2125" "V2126" "V2127" "V2128" "V2129" "V2130" "V2131" "V2132" "V2133" "V2134" "V2135" "V2136" "V2137" "V2138" "V2139" "V2140" "V2141" "V2142" "V2143" "V2144" "V2145" "V2146" "V2147" "V2148" "V2149" "V2150" "V2151" "V2152" "V2153" "V2154" "V2155" "V2156" "V2157" "V2158" "V2159" "V2160" "V2161" "V2162" "V2163" "V2164" "V2165" "V2166" "V2167" "V2168" "V2169" "V2170" "V2171" "V2172" "V2173" "V2174" "V2175" "V2176" "V2177" "V2178" "V2179" "V2180" "V2181" "V2182" "V2183" "V2184" "V2185" "V2186" "V2187" "V2188" "V2189" "V2190" "V2191" "V2192" "V2193" "V2194" "V2195" "V2196" "V2197" "V2198" "V2199" "V2200" "V2201" "V2202" "V2203" "V2204" "V2205" "V2206" "V2207" "V2208" "V2209" "V2210" "V2211" "V2212" "V2213" "V2214" "V2215" "V2216" "V2217" "V2218" "V2219" "V2220" "V2221" "V2222" "V2223" "V2224" "V2225" "V2226" "V2227" "V2228" "V2229" "V2230" "V2231" "V2232" "V2233" "V2234" "V2235" "V2236" "V2237" "V2238" "V2239" "V2240" "V2241" "V2242" "V2243" "V2244" "V2245" "V2246" "V2247" "V2248" "V2249" "V2250" "V2251" "V2252" "V2253" "V2254" "V2255" "V2256" "V2257" "V2258" "V2259" "V2260" "V2261" "V2262" "V2263" "V2264" "V2265" "V2266" "V2267" "V2268" "V2269" "V2270" "V2271" "V2272" "V2273" "V2274" "V2275" "V2276" "V2277" "V2278" "V2279" "V2280" "V2281" "V2282" "V2283" "V2284" "V2285" "V2286" "V2287" "V2288" "V2289" "V2290" "V2291" "V2292" "V2293" "V2294" "V2295" "V2296" "V2297" "V2298" "V2299" "V2300" "V2301" "V2302" "V2303" "V2304" "V2305" "V2306" "V2307" "V2308" "V2309" "V2310" "V2311" "V2312" "V2313" "V2314" "V2315" "V2316" "V2317" "V2318" "V2319" "V2320" "V2321" "V2322" "V2323" "V2324" "V2325" "V2326" "V2327" "V2328" "V2329" "V2330" "V2331" "V2332" "V2333" "V2334" "V2335" "V2336" "V2337" "V2338" "V2339" "V2340" "V2341" "V2342" "V2343" "V2344" "V2345" "V2346" "V2347" "V2348" "V2349" "V2350" "V2351" "V2352" "V2353" "V2354" "V2355" "V2356" "V2357" "V2358" "V2359" "V2360" "V2361" "V2362" "V2363" "V2364" "V2365" "V2366" "V2367" "V2368" "V2369" "V2370" "V2371" "V2372" "V2373" "V2374" "V2375" "V2376" "V2377" "V2378" "V2379" "V2380" "V2381" "V2382" "V2383" "V2384" "V2385" "V2386" "V2387" "V2388" "V2389" "V2390" "V2391" "V2392" "V2393" "V2394" "V2395" "V2396" "V2397" "V2398" "V2399" "V2400" "V2401" "V2402" "V2403" "V2404" "V2405" "V2406" "V2407" "V2408" "V2409" "V2410" "V2411" "V2412" "V2413" "V2414" "V2415" "V2416" "V2417" "V2418" "V2419" "V2420" "V2421" "V2422" "V2423" "V2424" "V2425" "V2426" "V2427" "V2428" "V2429" "V2430" "V2431" "V2432" "V2433" "V2434" "V2435" "V2436" "V2437" "V2438" "V2439" "V2440" "V2441" "V2442" "V2443" "V2444" "V2445" "V2446" "V2447" "V2448" "V2449" "V2450" "V2451" "V2452" "V2453" "V2454" "V2455" "V2456" "V2457" "V2458" "V2459" "V2460" "V2461" "V2462" "V2463" "V2464" "V2465" "V2466" "V2467" "V2468" "V2469" "V2470" "V2471" "V2472" "V2473" "V2474" "V2475" "V2476" "V2477" "V2478" "V2479" "V2480" "V2481" "V2482" "V2483" "V2484" "V2485" "V2486" "V2487" "V2488" "V2489" "V2490" "V2491" "V2492" "V2493" "V2494" "V2495" "V2496" "V2497" "V2498" "V2499" "V2500" "V2501" "V2502" "V2503" "V2504" "V2505" "V2506" "V2507" "V2508" "V2509" "V2510" "V2511" "V2512" "V2513" "V2514" "V2515" "V2516" "V2517" "V2518" "V2519" "V2520" "V2521" "V2522" "V2523" "V2524" "V2525" "V2526" "V2527" "V2528" "V2529" "V2530" "V2531" "V2532" "V2533" "V2534" "V2535" "V2536" "V2537" "V2538" "V2539" "V2540" "V2541" "V2542" "V2543" "V2544" "V2545" "V2546" "V2547" "V2548" "V2549" "V2550" "V2551" "V2552" "V2553" "V2554" "V2555" "V2556" "V2557" "V2558" "V2559" "V2560" "V2561" "V2562" "V2563" "V2564" "V2565" "V2566" "V2567" "V2568" "V2569" "V2570" "V2571" "V2572" "V2573" "V2574" "V2575" "V2576" "V2577" "V2578" "V2579" "V2580" "V2581" "V2582" "V2583" "V2584" "V2585" "V2586" "V2587" "V2588" "V2589" "V2590" "V2591" "V2592" "V2593" "V2594" "V2595" "V2596" "V2597" "V2598" "V2599" "V2600" "V2601" "V2602" "V2603" "V2604" "V2605" "V2606" "V2607" "V2608" "V2609" "V2610" "V2611" "V2612" "V2613" "V2614" "V2615" "V2616" "V2617" "V2618" "V2619" "V2620" "V2621" "V2622" "V2623" "V2624" "V2625" "V2626" "V2627" "V2628" "V2629" "V2630" "V2631" "V2632" "V2633" "V2634" "V2635" "V2636" "V2637" "V2638" "V2639" "V2640" "V2641" "V2642" "V2643" "V2644" "V2645" "V2646" "V2647" "V2648" "V2649" "V2650" "V2651" "V2652" "V2653" "V2654" "V2655" "V2656" "V2657" "V2658" "V2659" "V2660" "V2661" "V2662" "V2663" "V2664" "V2665" "V2666" "V2667" "V2668" "V2669" "V2670" "V2671" "V2672" "V2673" "V2674" "V2675" "V2676" "V2677" "V2678" "V2679" "V2680" "V2681" "V2682" "V2683" "V2684" "V2685" "V2686" "V2687" "V2688" "V2689" "V2690" "V2691" "V2692" "V2693" "V2694" "V2695" "V2696" "V2697" "V2698" "V2699" "V2700" "V2701" "V2702" "V2703" "V2704" "V2705" "V2706" "V2707" "V2708" "V2709" "V2710" "V2711" "V2712" "V2713" "V2714" "V2715" "V2716" "V2717" "V2718" "V2719" "V2720" "V2721" "V2722" "V2723" "V2724" "V2725" "V2726" "V2727" "V2728" "V2729" "V2730" "V2731" "V2732" "V2733" "V2734" "V2735" "V2736" "V2737" "V2738" "V2739" "V2740" "V2741" "V2742" "V2743" "V2744" "V2745" "V2746" "V2747" "V2748" "V2749" "V2750" "V2751" "V2752" "V2753" "V2754" "V2755" "V2756" "V2757" "V2758" "V2759" "V2760" "V2761" "V2762" "V2763" "V2764" "V2765" "V2766" "V2767" "V2768" "V2769" "V2770" "V2771" "V2772" "V2773" "V2774" "V2775" "V2776" "V2777" "V2778" "V2779" "V2780" "V2781" "V2782" "V2783" "V2784" "V2785" "V2786" "V2787" "V2788" "V2789" "V2790" "V2791" "V2792" "V2793" "V2794" "V2795" "V2796" "V2797" "V2798" "V2799" "V2800" "V2801" "V2802" "V2803" "V2804" "V2805" "V2806" "V2807" "V2808" "V2809" "V2810" "V2811" "V2812" "V2813" "V2814" "V2815" "V2816" "V2817" "V2818" "V2819" "V2820" "V2821" "V2822" "V2823" "V2824" "V2825" "V2826" "V2827" "V2828" "V2829" "V2830" "V2831" "V2832" "V2833" "V2834" "V2835" "V2836" "V2837" "V2838" "V2839" "V2840" "V2841" "V2842" "V2843" "V2844" "V2845" "V2846" "V2847" "V2848" "V2849" "V2850" "V2851" "V2852" "V2853" "V2854" "V2855" "V2856" "V2857" "V2858" "V2859" "V2860" "V2861" "V2862" "V2863" "V2864" "V2865" "V2866" "V2867" "V2868" "V2869" "V2870" "V2871" "V2872" "V2873" "V2874" "V2875" "V2876" "V2877" "V2878" "V2879" "V2880" "V2881" "V2882" "V2883" "V2884" "V2885" "V2886" "V2887" "V2888" "V2889" "V2890" "V2891" "V2892" "V2893" "V2894" "V2895" "V2896" "V2897" "V2898" "V2899" "V2900" "V2901" "V2902" "V2903" "V2904" "V2905" "V2906" "V2907" "V2908" "V2909" "V2910" "V2911" "V2912" "V2913" "V2914" "V2915" "V2916" "V2917" "V2918" "V2919" "V2920" "V2921" "V2922" "V2923" "V2924" "V2925" "V2926" "V2927" "V2928" "V2929" "V2930" "V2931" "V2932" "V2933" "V2934" "V2935" "V2936" "V2937" "V2938" "V2939" "V2940" "V2941" "V2942" "V2943" "V2944" "V2945" "V2946" "V2947" "V2948" "V2949" "V2950" "V2951" "V2952" "V2953" "V2954" "V2955" "V2956" "V2957" "V2958" "V2959" "V2960" "V2961" "V2962" "V2963" "V2964" "V2965" "V2966" "V2967" "V2968" "V2969" "V2970" "V2971" "V2972" "V2973" "V2974" "V2975" "V2976" "V2977" "V2978" "V2979" "V2980" "V2981" "V2982" "V2983" "V2984" "V2985" "V2986" "V2987" "V2988" "V2989" "V2990" "V2991" "V2992" "V2993" "V2994" "V2995" "V2996" "V2997" "V2998" "V2999" "V3000" "V3001" "V3002" "V3003" "V3004" "V3005" "V3006" "V3007" "V3008" "V3009" "V3010" "V3011" "V3012" "V3013" "V3014" "V3015" "V3016" "V3017" "V3018" "V3019" "V3020" "V3021" "V3022" "V3023" "V3024" "V3025" "V3026" "V3027" "V3028" "V3029" "V3030" "V3031" "V3032" "V3033" "V3034" "V3035" "V3036" "V3037" "V3038" "V3039" "V3040" "V3041" "V3042" "V3043" "V3044" "V3045" "V3046" "V3047" "V3048" "V3049" "V3050" "V3051" "V3052" "V3053" "V3054" "V3055" "V3056" "V3057" "V3058" "V3059" "V3060" "V3061" "V3062" "V3063" "V3064" "V3065" "V3066" "V3067" "V3068" "V3069" "V3070" "V3071" "V3072" "V3073" "V3074" "V3075" "V3076" "V3077" "V3078" "V3079" "V3080" "V3081" "V3082" "V3083" "V3084" "V3085" "V3086" "V3087" "V3088" "V3089" "V3090" "V3091" "V3092" "V3093" "V3094" "V3095" "V3096" "V3097" "V3098" "V3099" "V3100" "V3101" "V3102" "V3103" "V3104" "V3105" "V3106" "V3107" "V3108" "V3109" "V3110" "V3111" "V3112" "V3113" "V3114" "V3115" "V3116" "V3117" "V3118" "V3119" "V3120" "V3121" "V3122" "V3123" "V3124" "V3125" "V3126" "V3127" "V3128" "V3129" "V3130" "V3131" "V3132" "V3133" "V3134" "V3135" "V3136" "V3137" "V3138" "V3139" "V3140" "V3141" "V3142" "V3143" "V3144" "V3145" "V3146" "V3147" "V3148" "V3149" "V3150" "V3151" "V3152" "V3153" "V3154" "V3155" "V3156" "V3157" "V3158" "V3159" "V3160" "V3161" "V3162" "V3163" "V3164" "V3165" "V3166" "V3167" "V3168" "V3169" "V3170" "V3171" "V3172" "V3173" "V3174" "V3175" "V3176" "V3177" "V3178" "V3179" "V3180" "V3181" "V3182" "V3183" "V3184" "V3185" "V3186" "V3187" "V3188" "V3189" "V3190" "V3191" "V3192" "V3193" "V3194" "V3195" "V3196" "V3197" "V3198" "V3199" "V3200" "V3201" "V3202" "V3203" "V3204" "V3205" "V3206" "V3207" "V3208" "V3209" "V3210" "V3211" "V3212" "V3213" "V3214" "V3215" "V3216" "V3217" "V3218" "V3219" "V3220" "V3221" "V3222" "V3223" "V3224" "V3225" "V3226" "V3227" "V3228" "V3229" "V3230" "V3231" "V3232" "V3233" "V3234" "V3235" "V3236" "V3237" "V3238" "V3239" "V3240" "V3241" "V3242" "V3243" "V3244" "V3245" "V3246" "V3247" "V3248" "V3249" "V3250" "V3251" "V3252" "V3253" "V3254" "V3255" "V3256" "V3257" "V3258" "V3259" "V3260" "V3261" "V3262" "V3263" "V3264" "V3265" "V3266" "V3267" "V3268" "V3269" "V3270" "V3271" "V3272" "V3273" "V3274" "V3275" "V3276" "V3277" "V3278" "V3279" "V3280" "V3281" "V3282" "V3283" "V3284" "V3285" "V3286" "V3287" "V3288" "V3289" "V3290" "V3291" "V3292" "V3293" "V3294" "V3295" "V3296" "V3297" "V3298" "V3299" "V3300" "V3301" "V3302" "V3303" "V3304" "V3305" "V3306" "V3307" "V3308" "V3309" "V3310" "V3311" "V3312" "V3313" "V3314" "V3315" "V3316" "V3317" "V3318" "V3319" "V3320" "V3321" "V3322" "V3323" "V3324" "V3325" "V3326" "V3327" "V3328" "V3329" "V3330" "V3331" "V3332" "V3333" "V3334" "V3335" "V3336" "V3337" "V3338" "V3339" "V3340" "V3341" "V3342" "V3343" "V3344" "V3345" "V3346" "V3347" "V3348" "V3349" "V3350" "V3351" "V3352" "V3353" "V3354" "V3355" "V3356" "V3357" "V3358" "V3359" "V3360" "V3361" "V3362" "V3363" "V3364" "V3365" "V3366" "V3367" "V3368" "V3369" "V3370" "V3371" "V3372" "V3373" "V3374" "V3375" "V3376" "V3377" "V3378" "V3379" "V3380" "V3381" "V3382" "V3383" "V3384" "V3385" "V3386" "V3387" "V3388" "V3389" "V3390" "V3391" "V3392" "V3393" "V3394" "V3395" "V3396" "V3397" "V3398" "V3399" "V3400" "V3401" "V3402" "V3403" "V3404" "V3405" "V3406" "V3407" "V3408" "V3409" "V3410" "V3411" "V3412" "V3413" "V3414" "V3415" "V3416" "V3417" "V3418" "V3419" "V3420" "V3421" "V3422" "V3423" "V3424" "V3425" "V3426" "V3427" "V3428" "V3429" "V3430" "V3431" "V3432" "V3433" "V3434" "V3435" "V3436" "V3437" "V3438" "V3439" "V3440" "V3441" "V3442" "V3443" "V3444" "V3445" "V3446" "V3447" "V3448" "V3449" "V3450" "V3451" "V3452" "V3453" "V3454" "V3455" "V3456" "V3457" "V3458" "V3459" "V3460" "V3461" "V3462" "V3463" "V3464" "V3465" "V3466" "V3467" "V3468" "V3469" "V3470" "V3471" "V3472" "V3473" "V3474" "V3475" "V3476" "V3477" "V3478" "V3479" "V3480" "V3481" "V3482" "V3483" "V3484" "V3485" "V3486" "V3487" "V3488" "V3489" "V3490" "V3491" "V3492" "V3493" "V3494" "V3495" "V3496" "V3497" "V3498" "V3499" "V3500" "V3501" "V3502" "V3503" "V3504" "V3505" "V3506" "V3507" "V3508" "V3509" "V3510" "V3511" "V3512" "V3513" "V3514" "V3515" "V3516" "V3517" "V3518" "V3519" "V3520" "V3521" "V3522" "V3523" "V3524" "V3525" "V3526" "V3527" "V3528" "V3529" "V3530" "V3531" "V3532" "V3533" "V3534" "V3535" "V3536" "V3537" "V3538" "V3539" "V3540" "V3541" "V3542" "V3543" "V3544" "V3545" "V3546" "V3547" "V3548" "V3549" "V3550" "V3551" "V3552" "V3553" "V3554" "V3555" "V3556" "V3557" "V3558" "V3559" "V3560" "V3561" "V3562" "V3563" "V3564" "V3565" "V3566" "V3567" "V3568" "V3569" "V3570" "V3571" "V3572" "V3573" "V3574" "V3575" "V3576" "V3577" "V3578" "V3579" "V3580" "V3581" "V3582" "V3583" "V3584" "V3585" "V3586" "V3587" "V3588" "V3589" "V3590" "V3591" "V3592" "V3593" "V3594" "V3595" "V3596" "V3597" "V3598" "V3599" "V3600" "V3601" "V3602" "V3603" "V3604" "V3605" "V3606" "V3607" "V3608" "V3609" "V3610" "V3611" "V3612" "V3613" "V3614" "V3615" "V3616" "V3617" "V3618" "V3619" "V3620" "V3621" "V3622" "V3623" "V3624" "V3625" "V3626" "V3627" "V3628" "V3629" "V3630" "V3631" "V3632" "V3633" "V3634" "V3635" "V3636" "V3637" "V3638" "V3639" "V3640" "V3641" "V3642" "V3643" "V3644" "V3645" "V3646" "V3647" "V3648" "V3649" "V3650" "V3651" "V3652" "V3653" "V3654" "V3655" "V3656" "V3657" "V3658" "V3659" "V3660" "V3661" "V3662" "V3663" "V3664" "V3665" "V3666" "V3667" "V3668" "V3669" "V3670" "V3671" "V3672" "V3673" "V3674" "V3675" "V3676" "V3677" "V3678" "V3679" "V3680" "V3681" "V3682" "V3683" "V3684" "V3685" "V3686" "V3687" "V3688" "V3689" "V3690" "V3691" "V3692" "V3693" "V3694" "V3695" "V3696" "V3697" "V3698" "V3699" "V3700" "V3701" "V3702" "V3703" "V3704" "V3705" "V3706" "V3707" "V3708" "V3709" "V3710" "V3711" "V3712" "V3713" "V3714" "V3715" "V3716" "V3717" "V3718" "V3719" "V3720" "V3721" "V3722" "V3723" "V3724" "V3725" "V3726" "V3727" "V3728" "V3729" "V3730" "V3731" "V3732" "V3733" "V3734" "V3735" "V3736" "V3737" "V3738" "V3739" "V3740" "V3741" "V3742" "V3743" "V3744" "V3745" "V3746" "V3747" "V3748" "V3749" "V3750" "V3751" "V3752" "V3753" "V3754" "V3755" "V3756" "V3757" "V3758" "V3759" "V3760" "V3761" "V3762" "V3763" "V3764" "V3765" "V3766" "V3767" "V3768" "V3769" "V3770" "V3771" "V3772" "V3773" "V3774" "V3775" "V3776" "V3777" "V3778" "V3779" "V3780" "V3781" "V3782" "V3783" "V3784" "V3785" "V3786" "V3787" "V3788" "V3789" "V3790" "V3791" "V3792" "V3793" "V3794" "V3795" "V3796" "V3797" "V3798" "V3799" "V3800" "V3801" "V3802" "V3803" "V3804" "V3805" "V3806" "V3807" "V3808" "V3809" "V3810" "V3811" "V3812" "V3813" "V3814" "V3815" "V3816" "V3817" "V3818" "V3819" "V3820" "V3821" "V3822" "V3823" "V3824" "V3825" "V3826" "V3827" "V3828" "V3829" "V3830" "V3831" "V3832" "V3833" "V3834" "V3835" "V3836" "V3837" "V3838" "V3839" "V3840" "V3841" "V3842" "V3843" "V3844" "V3845" "V3846" "V3847" "V3848" "V3849" "V3850" "V3851" "V3852" "V3853" "V3854" "V3855" "V3856" "V3857" "V3858" "V3859" "V3860" "V3861" "V3862" "V3863" "V3864" "V3865" "V3866" "V3867" "V3868" "V3869" "V3870" "V3871" "V3872" "V3873" "V3874" "V3875" "V3876" "V3877" "V3878" "V3879" "V3880" "V3881" "V3882" "V3883" "V3884" "V3885" "V3886" "V3887" "V3888" "V3889" "V3890" "V3891" "V3892" "V3893" "V3894" "V3895" "V3896" "V3897" "V3898" "V3899" "V3900" "V3901" "V3902" "V3903" "V3904" "V3905" "V3906" "V3907" "V3908" "V3909" "V3910" "V3911" "V3912" "V3913" "V3914" "V3915" "V3916" "V3917" "V3918" "V3919" "V3920" "V3921" "V3922" "V3923" "V3924" "V3925" "V3926" "V3927" "V3928" "V3929" "V3930" "V3931" "V3932" "V3933" "V3934" "V3935" "V3936" "V3937" "V3938" "V3939" "V3940" "V3941" "V3942" "V3943" "V3944" "V3945" "V3946" "V3947" "V3948" "V3949" "V3950" "V3951" "V3952" "V3953" "V3954" "V3955" "V3956" "V3957" "V3958" "V3959" "V3960" "V3961" "V3962" "V3963" "V3964" "V3965" "V3966" "V3967" "V3968" "V3969" "V3970" "V3971" "V3972" "V3973" "V3974" "V3975" "V3976" "V3977" "V3978" "V3979" "V3980" "V3981" "V3982" "V3983" "V3984" "V3985" "V3986" "V3987" "V3988" "V3989" "V3990" "V3991" "V3992" "V3993" "V3994" "V3995" "V3996" "V3997" "V3998" "V3999" "V4000" "V4001" "V4002" "V4003" "V4004" "V4005" "V4006" "V4007" "V4008" "V4009" "V4010" "V4011" "V4012" "V4013" "V4014" "V4015" "V4016" "V4017" "V4018" "V4019" "V4020" "V4021" "V4022" "V4023" "V4024" "V4025" "V4026" "V4027" "V4028" "V4029" "V4030" "V4031" "V4032" "V4033" "V4034" "V4035" "V4036" "V4037" "V4038" "V4039" "V4040" "V4041" "V4042" "V4043" "V4044" "V4045" "V4046" "V4047" "V4048" "V4049" "V4050" "V4051" "V4052" "V4053" "V4054" "V4055" "V4056" "V4057" "V4058" "V4059" "V4060" "V4061" "V4062" "V4063" "V4064" "V4065" "V4066" "V4067" "V4068" "V4069" "V4070" "V4071" "V4072" "V4073" "V4074" "V4075" "V4076" "V4077" "V4078" "V4079" "V4080" "V4081" "V4082" "V4083" "V4084" "V4085" "V4086" "V4087" "V4088" "V4089" "V4090" "V4091" "V4092" "V4093" "V4094" "V4095" "V4096" "V4097" "V4098" "V4099" "V4100" "V4101" "V4102" "V4103" "V4104" "V4105" "V4106" "V4107" "V4108" "V4109" "V4110" "V4111" "V4112" "V4113" "V4114" "V4115" "V4116" "V4117" "V4118" "V4119" "V4120" "V4121" "V4122" "V4123" "V4124" "V4125" "V4126" "V4127" "V4128" "V4129" "V4130" "V4131" "V4132" "V4133" "V4134" "V4135" "V4136" "V4137" "V4138" "V4139" "V4140" "V4141" "V4142" "V4143" "V4144" "V4145" "V4146" "V4147" "V4148" "V4149" "V4150" "V4151" "V4152" "V4153" "V4154" "V4155" "V4156" "V4157" "V4158" "V4159" "V4160" "V4161" "V4162" "V4163" "V4164" "V4165" "V4166" "V4167" "V4168" "V4169" "V4170" "V4171" "V4172" "V4173" "V4174" "V4175" "V4176" "V4177" "V4178" "V4179" "V4180" "V4181" "V4182" "V4183" "V4184" "V4185" "V4186" "V4187" "V4188" "V4189" "V4190" "V4191" "V4192" "V4193" "V4194" "V4195" "V4196" "V4197" "V4198" "V4199" "V4200" "V4201" "V4202" "V4203" "V4204" "V4205" "V4206" "V4207" "V4208" "V4209" "V4210" "V4211" "V4212" "V4213" "V4214" "V4215" "V4216" "V4217" "V4218" "V4219" "V4220" "V4221" "V4222" "V4223" "V4224" "V4225" "V4226" "V4227" "V4228" "V4229" "V4230" "V4231" "V4232" "V4233" "V4234" "V4235" "V4236" "V4237" "V4238" "V4239" "V4240" "V4241" "V4242" "V4243" "V4244" "V4245" "V4246" "V4247" "V4248" "V4249" "V4250" "V4251" "V4252" "V4253" "V4254" "V4255" "V4256" "V4257" "V4258" "V4259" "V4260" "V4261" "V4262" "V4263" "V4264" "V4265" "V4266" "V4267" "V4268" "V4269" "V4270" "V4271" "V4272" "V4273" "V4274" "V4275" "V4276" "V4277" "V4278" "V4279" "V4280" "V4281" "V4282" "V4283" "V4284" "V4285" "V4286" "V4287" "V4288" "V4289" "V4290" "V4291" "V4292" "V4293" "V4294" "V4295" "V4296" "V4297" "V4298" "V4299" "V4300" "V4301" "V4302" "V4303" "V4304" "V4305" "V4306" "V4307" "V4308" "V4309" "V4310" "V4311" "V4312" "V4313" "V4314" "V4315" "V4316" "V4317" "V4318" "V4319" "V4320" "V4321" "V4322" "V4323" "V4324" "V4325" "V4326" "V4327" "V4328" "V4329" "V4330" "V4331" "V4332" "V4333" "V4334" "V4335" "V4336" "V4337" "V4338" "V4339" "V4340" "V4341" "V4342" "V4343" "V4344" "V4345" "V4346" "V4347" "V4348" "V4349" "V4350" "V4351" "V4352" "V4353" "V4354" "V4355" "V4356" "V4357" "V4358" "V4359" "V4360" "V4361" "V4362" "V4363" "V4364" "V4365" "V4366" "V4367" "V4368" "V4369" "V4370" "V4371" "V4372" "V4373" "V4374" "V4375" "V4376" "V4377" "V4378" "V4379" "V4380" "V4381" "V4382" "V4383" "V4384" "V4385" "V4386" "V4387" "V4388" "V4389" "V4390" "V4391" "V4392" "V4393" "V4394" "V4395" "V4396" "V4397" "V4398" "V4399" "V4400" "V4401" "V4402" "V4403" "V4404" "V4405" "V4406" "V4407" "V4408" "V4409" "V4410" "V4411" "V4412" "V4413" "V4414" "V4415" "V4416" "V4417" "V4418" "V4419" "V4420" "V4421" "V4422" "V4423" "V4424" "V4425" "V4426" "V4427" "V4428" "V4429" "V4430" "V4431" "V4432" "V4433" "V4434" "V4435" "V4436" "V4437" "V4438" "V4439" "V4440" "V4441" "V4442" "V4443" "V4444" "V4445" "V4446" "V4447" "V4448" "V4449" "V4450" "V4451" "V4452" "V4453" "V4454" "V4455" "V4456" "V4457" "V4458" "V4459" "V4460" "V4461" "V4462" "V4463" "V4464" "V4465" "V4466" "V4467" "V4468" "V4469" "V4470" "V4471" "V4472" "V4473" "V4474" "V4475" "V4476" "V4477" "V4478" "V4479" "V4480" "V4481" "V4482" "V4483" "V4484" "V4485" "V4486" "V4487" "V4488" "V4489" "V4490" "V4491" "V4492" "V4493" "V4494" "V4495" "V4496" "V4497" "V4498" "V4499" "V4500" "V4501" "V4502" "V4503" "V4504" "V4505" "V4506" "V4507" "V4508" "V4509" "V4510" "V4511" "V4512" "V4513" "V4514" "V4515" "V4516" "V4517" "V4518" "V4519" "V4520" "V4521" "V4522" "V4523" "V4524" "V4525" "V4526" "V4527" "V4528" "V4529" "V4530" "V4531" "V4532" "V4533" "V4534" "V4535" "V4536" "V4537" "V4538" "V4539" "V4540" "V4541" "V4542" "V4543" "V4544" "V4545" "V4546" "V4547" "V4548" "V4549" "V4550" "V4551" "V4552" "V4553" "V4554" "V4555" "V4556" "V4557" "V4558" "V4559" "V4560" "V4561" "V4562" "V4563" "V4564" "V4565" "V4566" "V4567" "V4568" "V4569" "V4570" "V4571" "V4572" "V4573" "V4574" "V4575" "V4576" "V4577" "V4578" "V4579" "V4580" "V4581" "V4582" "V4583" "V4584" "V4585" "V4586" "V4587" "V4588" "V4589" "V4590" "V4591" "V4592" "V4593" "V4594" "V4595" "V4596" "V4597" "V4598" "V4599" "V4600" "V4601" "V4602" "V4603" "V4604" "V4605" "V4606" "V4607" "V4608" "V4609" "V4610" "V4611" "V4612" "V4613" "V4614" "V4615" "V4616" "V4617" "V4618" "V4619" "V4620" "V4621" "V4622" "V4623" "V4624" "V4625" "V4626" "V4627" "V4628" "V4629" "V4630" "V4631" "V4632" "V4633" "V4634" "V4635" "V4636" "V4637" "V4638" "V4639" "V4640" "V4641" "V4642" "V4643" "V4644" "V4645" "V4646" "V4647" "V4648" "V4649" "V4650" "V4651" "V4652" "V4653" "V4654" "V4655" "V4656" "V4657" "V4658" "V4659" "V4660" "V4661" "V4662" "V4663" "V4664" "V4665" "V4666" "V4667" "V4668" "V4669" "V4670" "V4671" "V4672" "V4673" "V4674" "V4675" "V4676" "V4677" "V4678" "V4679" "V4680" "V4681" "V4682" "V4683" "V4684" "V4685" "V4686" "V4687" "V4688" "V4689" "V4690" "V4691" "V4692" "V4693" "V4694" "V4695" "V4696" "V4697" "V4698" "V4699" "V4700" "V4701" "V4702" "V4703" "V4704" "V4705" "V4706" "V4707" "V4708" "V4709" "V4710" "V4711" "V4712" "V4713" "V4714" "V4715" "V4716" "V4717" "V4718" "V4719" "V4720" "V4721" "V4722" "V4723" "V4724" "V4725" "V4726" "V4727" "V4728" "V4729" "V4730" "V4731" "V4732" "V4733" "V4734" "V4735" "V4736" "V4737" "V4738" "V4739" "V4740" "V4741" "V4742" "V4743" "V4744" "V4745" "V4746" "V4747" "V4748" "V4749" "V4750" "V4751" "V4752" "V4753" "V4754" "V4755" "V4756" "V4757" "V4758" "V4759" "V4760" "V4761" "V4762" "V4763" "V4764" "V4765" "V4766" "V4767" "V4768" "V4769" "V4770" "V4771" "V4772" "V4773" "V4774" "V4775" "V4776" "V4777" "V4778" "V4779" "V4780" "V4781" "V4782" "V4783" "V4784" "V4785" "V4786" "V4787" "V4788" "V4789" "V4790" "V4791" "V4792" "V4793" "V4794" "V4795" "V4796" "V4797" "V4798" "V4799" "V4800" "V4801" "V4802" "V4803" "V4804" "V4805" "V4806" "V4807" "V4808" "V4809" "V4810" "V4811" "V4812" "V4813" "V4814" "V4815" "V4816" "V4817" "V4818" "V4819" "V4820" "V4821" "V4822" "V4823" "V4824" "V4825" "V4826" "V4827" "V4828" "V4829" "V4830" "V4831" "V4832" "V4833" "V4834" "V4835" "V4836" "V4837" "V4838" "V4839" "V4840" "V4841" "V4842" "V4843" "V4844" "V4845" "V4846" "V4847" "V4848" "V4849" "V4850" "V4851" "V4852" "V4853" "V4854" "V4855" "V4856" "V4857" "V4858" "V4859" "V4860" "V4861" "V4862" "V4863" "V4864" "V4865" "V4866" "V4867" "V4868" "V4869" "V4870" "V4871" "V4872" "V4873" "V4874" "V4875" "V4876" "V4877" "V4878" "V4879" "V4880" "V4881" "V4882" "V4883" "V4884" "V4885" "V4886" "V4887" "V4888" "V4889" "V4890" "V4891" "V4892" "V4893" "V4894" "V4895" "V4896" "V4897" "V4898" "V4899" "V4900" "V4901" "V4902" "V4903" "V4904" "V4905" "V4906" "V4907" "V4908" "V4909" "V4910" "V4911" "V4912" "V4913" "V4914" "V4915" "V4916" "V4917" "V4918" "V4919" "V4920" "V4921" "V4922" "V4923" "V4924" "V4925" "V4926" "V4927" "V4928" "V4929" "V4930" "V4931" "V4932" "V4933" "V4934" "V4935" "V4936" "V4937" "V4938" "V4939" "V4940" "V4941" "V4942" "V4943" "V4944" "V4945" "V4946" "V4947" "V4948" "V4949" "V4950" "V4951" "V4952" "V4953" "V4954" "V4955" "V4956" "V4957" "V4958" "V4959" "V4960" "V4961" "V4962" "V4963" "V4964" "V4965" "V4966" "V4967" "V4968" "V4969" "V4970" "V4971" "V4972" "V4973" "V4974" "V4975" "V4976" "V4977" "V4978" "V4979" "V4980" "V4981" "V4982" "V4983" "V4984" "V4985" "V4986" "V4987" "V4988" "V4989" "V4990" "V4991" "V4992" "V4993" "V4994" "V4995" "V4996" "V4997" "V4998" "V4999" "V5000" "V5001" "V5002" "V5003" "V5004" "V5005" "V5006" "V5007" "V5008" "V5009" "V5010" "V5011" "V5012" "V5013" "V5014" "V5015" "V5016" "V5017" "V5018" "V5019" "V5020" "V5021" "V5022" "V5023" "V5024" "V5025" "V5026" "V5027" "V5028" "V5029" "V5030" "V5031" "V5032" "V5033" "V5034" "V5035" "V5036" "V5037" "V5038" "V5039" "V5040" "V5041" "V5042" "V5043" "V5044" "V5045" "V5046" "V5047" "V5048" "V5049" "V5050" "V5051" "V5052" "V5053" "V5054" "V5055" "V5056" "V5057" "V5058" "V5059" "V5060" "V5061" "V5062" "V5063" "V5064" "V5065" "V5066" "V5067" "V5068" "V5069" "V5070" "V5071" "V5072" "V5073" "V5074" "V5075" "V5076" "V5077" "V5078" "V5079" "V5080" "V5081" "V5082" "V5083" "V5084" "V5085" "V5086" "V5087" "V5088" "V5089" "V5090" "V5091" "V5092" "V5093" "V5094" "V5095" "V5096" "V5097" "V5098" "V5099" "V5100" "V5101" "V5102" "V5103" "V5104" "V5105" "V5106" "V5107" "V5108" "V5109" "V5110" "V5111" "V5112" "V5113" "V5114" "V5115" "V5116" "V5117" "V5118" "V5119" "V5120" "V5121" "V5122" "V5123" "V5124" "V5125" "V5126" "V5127" "V5128" "V5129" "V5130" "V5131" "V5132" "V5133" "V5134" "V5135" "V5136" "V5137" "V5138" "V5139" "V5140" "V5141" "V5142" "V5143" "V5144" "V5145" "V5146" "V5147" "V5148" "V5149" "V5150" "V5151" "V5152" "V5153" "V5154" "V5155" "V5156" "V5157" "V5158" "V5159" "V5160" "V5161" "V5162" "V5163" "V5164" "V5165" "V5166" "V5167" "V5168" "V5169" "V5170" "V5171" "V5172" "V5173" "V5174" "V5175" "V5176" "V5177" "V5178" "V5179" "V5180" "V5181" "V5182" "V5183" "V5184" "V5185" "V5186" "V5187" "V5188" "V5189" "V5190" "V5191" "V5192" "V5193" "V5194" "V5195" "V5196" "V5197" "V5198" "V5199" "V5200" "V5201" "V5202" "V5203" "V5204" "V5205" "V5206" "V5207" "V5208" "V5209" "V5210" "V5211" "V5212" "V5213" "V5214" "V5215" "V5216" "V5217" "V5218" "V5219" "V5220" "V5221" "V5222" "V5223" "V5224" "V5225" "V5226" "V5227" "V5228" "V5229" "V5230" "V5231" "V5232" "V5233" "V5234" "V5235" "V5236" "V5237" "V5238" "V5239" "V5240" "V5241" "V5242" "V5243" "V5244" "V5245" "V5246" "V5247" "V5248" "V5249" "V5250" "V5251" "V5252" "V5253" "V5254" "V5255" "V5256" "V5257" "V5258" "V5259" "V5260" "V5261" "V5262" "V5263" "V5264" "V5265" "V5266" "V5267" "V5268" "V5269" "V5270" "V5271" "V5272" "V5273" "V5274" "V5275" "V5276" "V5277" "V5278" "V5279" "V5280" "V5281" "V5282" "V5283" "V5284" "V5285" "V5286" "V5287" "V5288" "V5289" "V5290" "V5291" "V5292" "V5293" "V5294" "V5295" "V5296" "V5297" "V5298" "V5299" "V5300" "V5301" "V5302" "V5303" "V5304" "V5305" "V5306" "V5307" "V5308" "V5309" "V5310" "V5311" "V5312" "V5313" "V5314" "V5315" "V5316" "V5317" "V5318" "V5319" "V5320" "V5321" "V5322" "V5323" "V5324" "V5325" "V5326" "V5327" "V5328" "V5329" "V5330" "V5331" "V5332" "V5333" "V5334" "V5335" "V5336" "V5337" "V5338" "V5339" "V5340" "V5341" "V5342" "V5343" "V5344" "V5345" "V5346" "V5347" "V5348" "V5349" "V5350" "V5351" "V5352" "V5353" "V5354" "V5355" "V5356" "V5357" "V5358" "V5359" "V5360" "V5361" "V5362" "V5363" "V5364" "V5365" "V5366" "V5367" "V5368" "V5369" "V5370" "V5371" "V5372" "V5373" "V5374" "V5375" "V5376" "V5377" "V5378" "V5379" "V5380" "V5381" "V5382" "V5383" "V5384" "V5385" "V5386" "V5387" "V5388" "V5389" "V5390" "V5391" "V5392" "V5393" "V5394" "V5395" "V5396" "V5397" "V5398" "V5399" "V5400" "V5401" "V5402" "V5403" "V5404" "V5405" "V5406" "V5407" "V5408" "V5409" "V5410" "V5411" "V5412" "V5413" "V5414" "V5415" "V5416" "V5417" "V5418" "V5419" "V5420" "V5421" "V5422" "V5423" "V5424" "V5425" "V5426" "V5427" "V5428" "V5429" "V5430" "V5431" "V5432" "V5433" "V5434" "V5435" "V5436" "V5437" "V5438" "V5439" "V5440" "V5441" "V5442" "V5443" "V5444" "V5445" "V5446" "V5447" "V5448" "V5449" "V5450" "V5451" "V5452" "V5453" "V5454" "V5455" "V5456" "V5457" "V5458" "V5459" "V5460" "V5461" "V5462" "V5463" "V5464" "V5465" "V5466" "V5467" "V5468" "V5469" "V5470" "V5471" "V5472" "V5473" "V5474" "V5475" "V5476" "V5477" "V5478" "V5479" "V5480" "V5481" "V5482" "V5483" "V5484" "V5485" "V5486" "V5487" "V5488" "V5489" "V5490" "V5491" "V5492" "V5493" "V5494" "V5495" "V5496" "V5497" "V5498" "V5499" "V5500" "V5501" "V5502" "V5503" "V5504" "V5505" "V5506" "V5507" "V5508" "V5509" "V5510" "V5511" "V5512" "V5513" "V5514" "V5515" "V5516" "V5517" "V5518" "V5519" "V5520" "V5521" "V5522" "V5523" "V5524" "V5525" "V5526" "V5527" "V5528" "V5529" "V5530" "V5531" "V5532" "V5533" "V5534" "V5535" "V5536" "V5537" "V5538" "V5539" "V5540" "V5541" "V5542" "V5543" "V5544" "V5545" "V5546" "V5547" "V5548" "V5549" "V5550" "V5551" "V5552" "V5553" "V5554" "V5555" "V5556" "V5557" "V5558" "V5559" "V5560" "V5561" "V5562" "V5563" "V5564" "V5565" "V5566" "V5567" "V5568" "V5569" "V5570" "V5571" "V5572" "V5573" "V5574" "V5575" "V5576" "V5577" "V5578" "V5579" "V5580" "V5581" "V5582" "V5583" "V5584" "V5585" "V5586" "V5587" "V5588" "V5589" "V5590" "V5591" "V5592" "V5593" "V5594" "V5595" "V5596" "V5597" "V5598" "V5599" "V5600" "V5601" "V5602" "V5603" "V5604" "V5605" "V5606" "V5607" "V5608" "V5609" "V5610" "V5611" "V5612" "V5613" "V5614" "V5615" "V5616" "V5617" "V5618" "V5619" "V5620" "V5621" "V5622" "V5623" "V5624" "V5625" "V5626" "V5627" "V5628" "V5629" "V5630" "V5631" "V5632" "V5633" "V5634" "V5635" "V5636" "V5637" "V5638" "V5639" "V5640" "V5641" "V5642" "V5643" "V5644" "V5645" "V5646" "V5647" "V5648" "V5649" "V5650" "V5651" "V5652" "V5653" "V5654" "V5655" "V5656" "V5657" "V5658" "V5659" "V5660" "V5661" "V5662" "V5663" "V5664" "V5665" "V5666" "V5667" "V5668" "V5669" "V5670" "V5671" "V5672" "V5673" "V5674" "V5675" "V5676" "V5677" "V5678" "V5679" "V5680" "V5681" "V5682" "V5683" "V5684" "V5685" "V5686" "V5687" "V5688" "V5689" "V5690" "V5691" "V5692" "V5693" "V5694" "V5695" "V5696" "V5697" "V5698" "V5699" "V5700" "V5701" "V5702" "V5703" "V5704" "V5705" "V5706" "V5707" "V5708" "V5709" "V5710" "V5711" "V5712" "V5713" "V5714" "V5715" "V5716" "V5717" "V5718" "V5719" "V5720" "V5721" "V5722" "V5723" "V5724" "V5725" "V5726" "V5727" "V5728" "V5729" "V5730" "V5731" "V5732" "V5733" "V5734" "V5735" "V5736" "V5737" "V5738" "V5739" "V5740" "V5741" "V5742" "V5743" "V5744" "V5745" "V5746" "V5747" "V5748" "V5749" "V5750" "V5751" "V5752" "V5753" "V5754" "V5755" "V5756" "V5757" "V5758" "V5759" "V5760" "V5761" "V5762" "V5763" "V5764" "V5765" "V5766" "V5767" "V5768" "V5769" "V5770" "V5771" "V5772" "V5773" "V5774" "V5775" "V5776" "V5777" "V5778" "V5779" "V5780" "V5781" "V5782" "V5783" "V5784" "V5785" "V5786" "V5787" "V5788" "V5789" "V5790" "V5791" "V5792" "V5793" "V5794" "V5795" "V5796" "V5797" "V5798" "V5799" "V5800" "V5801" "V5802" "V5803" "V5804" "V5805" "V5806" "V5807" "V5808" "V5809" "V5810" "V5811" "V5812" "V5813" "V5814" "V5815" "V5816" "V5817" "V5818" "V5819" "V5820" "V5821" "V5822" "V5823" "V5824" "V5825" "V5826" "V5827" "V5828" "V5829" "V5830" "V5831" "V5832" "V5833" "V5834" "V5835" "V5836" "V5837" "V5838" "V5839" "V5840" "V5841" "V5842" "V5843" "V5844" "V5845" "V5846" "V5847" "V5848" "V5849" "V5850" "V5851" "V5852" "V5853" "V5854" "V5855" "V5856" "V5857" "V5858" "V5859" "V5860" "V5861" "V5862" "V5863" "V5864" "V5865" "V5866" "V5867" "V5868" "V5869" "V5870" "V5871" "V5872" "V5873" "V5874" "V5875" "V5876" "V5877" "V5878" "V5879" "V5880" "V5881" "V5882" "V5883" "V5884" "V5885" "V5886" "V5887" "V5888" "V5889" "V5890" "V5891" "V5892" "V5893" "V5894" "V5895" "V5896" "V5897" "V5898" "V5899" "V5900" "V5901" "V5902" "V5903" "V5904" "V5905" "V5906" "V5907" "V5908" "V5909" "V5910" "V5911" "V5912" "V5913" "V5914" "V5915" "V5916" "V5917" "V5918" "V5919" "V5920" "V5921" "V5922" "V5923" "V5924" "V5925" "V5926" "V5927" "V5928" "V5929" "V5930" "V5931" "V5932" "V5933" "V5934" "V5935" "V5936" "V5937" "V5938" "V5939" "V5940" "V5941" "V5942" "V5943" "V5944" "V5945" "V5946" "V5947" "V5948" "V5949" "V5950" "V5951" "V5952" "V5953" "V5954" "V5955" "V5956" "V5957" "V5958" "V5959" "V5960" "V5961" "V5962" "V5963" "V5964" "V5965" "V5966" "V5967" "V5968" "V5969" "V5970" "V5971" "V5972" "V5973" "V5974" "V5975" "V5976" "V5977" "V5978" "V5979" "V5980" "V5981" "V5982" "V5983" "V5984" "V5985" "V5986" "V5987" "V5988" "V5989" "V5990" "V5991" "V5992" "V5993" "V5994" "V5995" "V5996" "V5997" "V5998" "V5999" "V6000" "V6001" "V6002" "V6003" "V6004" "V6005" "V6006" "V6007" "V6008" "V6009" "V6010" "V6011" "V6012" "V6013" "V6014" "V6015" "V6016" "V6017" "V6018" "V6019" "V6020" "V6021" "V6022" "V6023" "V6024" "V6025" "V6026" "V6027" "V6028" "V6029" "V6030" "V6031" "V6032" "V6033" "V6034" "V6035" "V6036" "V6037" "V6038" "V6039" "V6040" "V6041" "V6042" "V6043" "V6044" "V6045" "V6046" "V6047" "V6048" "V6049" "V6050" "V6051" "V6052" "V6053" "V6054" "V6055" "V6056" "V6057" "V6058" "V6059" "V6060" "V6061" "V6062" "V6063" "V6064" "V6065" "V6066" "V6067" "V6068" "V6069" "V6070" "V6071" "V6072" "V6073" "V6074" "V6075" "V6076" "V6077" "V6078" "V6079" "V6080" "V6081" "V6082" "V6083" "V6084" "V6085" "V6086" "V6087" "V6088" "V6089" "V6090" "V6091" "V6092" "V6093" "V6094" "V6095" "V6096" "V6097" "V6098" "V6099" "V6100" "V6101" "V6102" "V6103" "V6104" "V6105" "V6106" "V6107" "V6108" "V6109" "V6110" "V6111" "V6112" "V6113" "V6114" "V6115" "V6116" "V6117" "V6118" "V6119" "V6120" "V6121" "V6122" "V6123" "V6124" "V6125" "V6126" "V6127" "V6128" "V6129" "V6130" "V6131" "V6132" "V6133" "V6134" "V6135" "V6136" "V6137" "V6138" "V6139" "V6140" "V6141" "V6142" "V6143" "V6144" "V6145" "V6146" "V6147" "V6148" "V6149" "V6150" "V6151" "V6152" "V6153" "V6154" "V6155" "V6156" "V6157" "V6158" "V6159" "V6160" "V6161" "V6162" "V6163" "V6164" "V6165" "V6166" "V6167" "V6168" "V6169" "V6170" "V6171" "V6172" "V6173" "V6174" "V6175" "V6176" "V6177" "V6178" "V6179" "V6180" "V6181" "V6182" "V6183" "V6184" "V6185" "V6186" "V6187" "V6188" "V6189" "V6190" "V6191" "V6192" "V6193" "V6194" "V6195" "V6196" "V6197" "V6198" "V6199" "V6200" "V6201" "V6202" "V6203" "V6204" "V6205" "V6206" "V6207" "V6208" "V6209" "V6210" "V6211" "V6212" "V6213" "V6214" "V6215" "V6216" "V6217" "V6218" "V6219" "V6220" "V6221" "V6222" "V6223" "V6224" "V6225" "V6226" "V6227" "V6228" "V6229" "V6230" "V6231" "V6232" "V6233" "V6234" "V6235" "V6236" "V6237" "V6238" "V6239" "V6240" "V6241" "V6242" "V6243" "V6244" "V6245" "V6246" "V6247" "V6248" "V6249" "V6250" "V6251" "V6252" "V6253" "V6254" "V6255" "V6256" "V6257" "V6258" "V6259" "V6260" "V6261" "V6262" "V6263" "V6264" "V6265" "V6266" "V6267" "V6268" "V6269" "V6270" "V6271" "V6272" "V6273" "V6274" "V6275" "V6276" "V6277" "V6278" "V6279" "V6280" "V6281" "V6282" "V6283" "V6284" "V6285" "V6286" "V6287" "V6288" "V6289" "V6290" "V6291" "V6292" "V6293" "V6294" "V6295" "V6296" "V6297" "V6298" "V6299" "V6300" "V6301" "V6302" "V6303" "V6304" "V6305" "V6306" "V6307" "V6308" "V6309" "V6310" "V6311" "V6312" "V6313" "V6314" "V6315" "V6316" "V6317" "V6318" "V6319" "V6320" "V6321" "V6322" "V6323" "V6324" "V6325" "V6326" "V6327" "V6328" "V6329" "V6330" "V6331" "V6332" "V6333" "V6334" "V6335" "V6336" "V6337" "V6338" "V6339" "V6340" "V6341" "V6342" "V6343" "V6344" "V6345" "V6346" "V6347" "V6348" "V6349" "V6350" "V6351" "V6352" "V6353" "V6354" "V6355" "V6356" "V6357" "V6358" "V6359" "V6360" "V6361" "V6362" "V6363" "V6364" "V6365" "V6366" "V6367" "V6368" "V6369" "V6370" "V6371" "V6372" "V6373" "V6374" "V6375" "V6376" "V6377" "V6378" "V6379" "V6380" "V6381" "V6382" "V6383" "V6384" "V6385" "V6386" "V6387" "V6388" "V6389" "V6390" "V6391" "V6392" "V6393" "V6394" "V6395" "V6396" "V6397" "V6398" "V6399" "V6400" "V6401" "V6402" "V6403" "V6404" "V6405" "V6406" "V6407" "V6408" "V6409" "V6410" "V6411" "V6412" "V6413" "V6414" "V6415" "V6416" "V6417" "V6418" "V6419" "V6420" "V6421" "V6422" "V6423" "V6424" "V6425" "V6426" "V6427" "V6428" "V6429" "V6430" "V6431" "V6432" "V6433" "V6434" "V6435" "V6436" "V6437" "V6438" "V6439" "V6440" "V6441" "V6442" "V6443" "V6444" "V6445" "V6446" "V6447" "V6448" "V6449" "V6450" "V6451" "V6452" "V6453" "V6454" "V6455" "V6456" "V6457" "V6458" "V6459" "V6460" "V6461" "V6462" "V6463" "V6464" "V6465" "V6466" "V6467" "V6468" "V6469" "V6470" "V6471" "V6472" "V6473" "V6474" "V6475" "V6476" "V6477" "V6478" "V6479" "V6480" "V6481" "V6482" "V6483" "V6484" "V6485" "V6486" "V6487" "V6488" "V6489" "V6490" "V6491" "V6492" "V6493" "V6494" "V6495" "V6496" "V6497" "V6498" "V6499" "V6500" "V6501" "V6502" "V6503" "V6504" "V6505" "V6506" "V6507" "V6508" "V6509" "V6510" "V6511" "V6512" "V6513" "V6514" "V6515" "V6516" "V6517" "V6518" "V6519" "V6520" "V6521" "V6522" "V6523" "V6524" "V6525" "V6526" "V6527" "V6528" "V6529" "V6530" "V6531" "V6532" "V6533" "V6534" "V6535" "V6536" "V6537" "V6538" "V6539" "V6540" "V6541" "V6542" "V6543" "V6544" "V6545" "V6546" "V6547" "V6548" "V6549" "V6550" "V6551" "V6552" "V6553" "V6554" "V6555" "V6556" "V6557" "V6558" "V6559" "V6560" "V6561" "V6562" "V6563" "V6564" "V6565" "V6566" "V6567" "V6568" "V6569" "V6570" "V6571" "V6572" "V6573" "V6574" "V6575" "V6576" "V6577" "V6578" "V6579" "V6580" "V6581" "V6582" "V6583" "V6584" "V6585" "V6586" "V6587" "V6588" "V6589" "V6590" "V6591" "V6592" "V6593" "V6594" "V6595" "V6596" "V6597" "V6598" "V6599" "V6600" "V6601" "V6602" "V6603" "V6604" "V6605" "V6606" "V6607" "V6608" "V6609" "V6610" "V6611" "V6612" "V6613" "V6614" "V6615" "V6616" "V6617" "V6618" "V6619" "V6620" "V6621" "V6622" "V6623" "V6624" "V6625" "V6626" "V6627" "V6628" "V6629" "V6630" "V6631" "V6632" "V6633" "V6634" "V6635" "V6636" "V6637" "V6638" "V6639" "V6640" "V6641" "V6642" "V6643" "V6644" "V6645" "V6646" "V6647" "V6648" "V6649" "V6650" "V6651" "V6652" "V6653" "V6654" "V6655" "V6656" "V6657" "V6658" "V6659" "V6660" "V6661" "V6662" "V6663" "V6664" "V6665" "V6666" "V6667" "V6668" "V6669" "V6670" "V6671" "V6672" "V6673" "V6674" "V6675" "V6676" "V6677" "V6678" "V6679" "V6680" "V6681" "V6682" "V6683" "V6684" "V6685" "V6686" "V6687" "V6688" "V6689" "V6690" "V6691" "V6692" "V6693" "V6694" "V6695" "V6696" "V6697" "V6698" "V6699" "V6700" "V6701" "V6702" "V6703" "V6704" "V6705" "V6706" "V6707" "V6708" "V6709" "V6710" "V6711" "V6712" "V6713" "V6714" "V6715" "V6716" "V6717" "V6718" "V6719" "V6720" "V6721" "V6722" "V6723" "V6724" "V6725" "V6726" "V6727" "V6728" "V6729" "V6730" "V6731" "V6732" "V6733" "V6734" "V6735" "V6736" "V6737" "V6738" "V6739" "V6740" "V6741" "V6742" "V6743" "V6744" "V6745" "V6746" "V6747" "V6748" "V6749" "V6750" "V6751" "V6752" "V6753" "V6754" "V6755" "V6756" "V6757" "V6758" "V6759" "V6760" "V6761" "V6762" "V6763" "V6764" "V6765" "V6766" "V6767" "V6768" "V6769" "V6770" "V6771" "V6772" "V6773" "V6774" "V6775" "V6776" "V6777" "V6778" "V6779" "V6780" "V6781" "V6782" "V6783" "V6784" "V6785" "V6786" "V6787" "V6788" "V6789" "V6790" "V6791" "V6792" "V6793" "V6794" "V6795" "V6796" "V6797" "V6798" "V6799" "V6800" "V6801" "V6802" "V6803" "V6804" "V6805" "V6806" "V6807" "V6808" "V6809" "V6810" "V6811" "V6812" "V6813" "V6814" "V6815" "V6816" "V6817" "V6818" "V6819" "V6820" "V6821" "V6822" "V6823" "V6824" "V6825" "V6826" "V6827" "V6828" "V6829" "V6830" "V6831" "V6832" "V6833" "V6834" "V6835" "V6836" "V6837" "V6838" "V6839" "V6840" "V6841" "V6842" "V6843" "V6844" "V6845" "V6846" "V6847" "V6848" "V6849" "V6850" "V6851" "V6852" "V6853" "V6854" "V6855" "V6856" "V6857" "V6858" "V6859" "V6860" "V6861" "V6862" "V6863" "V6864" "V6865" "V6866" "V6867" "V6868" "V6869" "V6870" "V6871" "V6872" "V6873" "V6874" "V6875" "V6876" "V6877" "V6878" "V6879" "V6880" "V6881" "V6882" "V6883" "V6884" "V6885" "V6886" "V6887" "V6888" "V6889" "V6890" "V6891" "V6892" "V6893" "V6894" "V6895" "V6896" "V6897" "V6898" "V6899" "V6900" "V6901" "V6902" "V6903" "V6904" "V6905" "V6906" "V6907" "V6908" "V6909" "V6910" "V6911" "V6912" "V6913" "V6914" "V6915" "V6916" "V6917" "V6918" "V6919" "V6920" "V6921" "V6922" "V6923" "V6924" "V6925" "V6926" "V6927" "V6928" "V6929" "V6930" "V6931" "V6932" "V6933" "V6934" "V6935" "V6936" "V6937" "V6938" "V6939" "V6940" "V6941" "V6942" "V6943" "V6944" "V6945" "V6946" "V6947" "V6948" "V6949" "V6950" "V6951" "V6952" "V6953" "V6954" "V6955" "V6956" "V6957" "V6958" "V6959" "V6960" "V6961" "V6962" "V6963" "V6964" "V6965" "V6966" "V6967" "V6968" "V6969" "V6970" "V6971" "V6972" "V6973" "V6974" "V6975" "V6976" "V6977" "V6978" "V6979" "V6980" "V6981" "V6982" "V6983" "V6984" "V6985" "V6986" "V6987" "V6988" "V6989" "V6990" "V6991" "V6992" "V6993" "V6994" "V6995" "V6996" "V6997" "V6998" "V6999" "V7000" "V7001" "V7002" "V7003" "V7004" "V7005" "V7006" "V7007" "V7008" "V7009" "V7010" "V7011" "V7012" "V7013" "V7014" "V7015" "V7016" "V7017" "V7018" "V7019" "V7020" "V7021" "V7022" "V7023" "V7024" "V7025" "V7026" "V7027" "V7028" "V7029" "V7030" "V7031" "V7032" "V7033" "V7034" "V7035" "V7036" "V7037" "V7038" "V7039" "V7040" "V7041" "V7042" "V7043" "V7044" "V7045" "V7046" "V7047" "V7048" "V7049" "V7050" "V7051" "V7052" "V7053" "V7054" "V7055" "V7056" "V7057" "V7058" "V7059" "V7060" "V7061" "V7062" "V7063" "V7064" "V7065" "V7066" "V7067" "V7068" "V7069" "V7070" "V7071" "V7072" "V7073" "V7074" "V7075" "V7076" "V7077" "V7078" "V7079" "V7080" "V7081" "V7082" "V7083" "V7084" "V7085" "V7086" "V7087" "V7088" "V7089" "V7090" "V7091" "V7092" "V7093" "V7094" "V7095" "V7096" "V7097" "V7098" "V7099" "V7100" "V7101" "V7102" "V7103" "V7104" "V7105" "V7106" "V7107" "V7108" "V7109" "V7110" "V7111" "V7112" "V7113" "V7114" "V7115" "V7116" "V7117" "V7118" "V7119" "V7120" "V7121" "V7122" "V7123" "V7124" "V7125" "V7126" "V7127" "V7128" "V7129" "V7130" "V7131" "V7132" "V7133" "V7134" "V7135" "V7136" "V7137" "V7138" "V7139" "V7140" "V7141" "V7142" "V7143" "V7144" "V7145" "V7146" "V7147" "V7148" "V7149" "V7150" "V7151" "V7152" "V7153" "V7154" "V7155" "V7156" "V7157" "V7158" "V7159" "V7160" "V7161" "V7162" "V7163" "V7164" "V7165" "V7166" "V7167" "V7168" "V7169" "V7170" "V7171" "V7172" "V7173" "V7174" "V7175" "V7176" "V7177" "V7178" "V7179" "V7180" "V7181" "V7182" "V7183" "V7184" "V7185" "V7186" "V7187" "V7188" "V7189" "V7190" "V7191" "V7192" "V7193" "V7194" "V7195" "V7196" "V7197" "V7198" "V7199" "V7200" "V7201" "V7202" "V7203" "V7204" "V7205" "V7206" "V7207" "V7208" "V7209" "V7210" "V7211" "V7212" "V7213" "V7214" "V7215" "V7216" "V7217" "V7218" "V7219" "V7220" "V7221" "V7222" "V7223" "V7224" "V7225" "V7226" "V7227" "V7228" "V7229" "V7230" "V7231" "V7232" "V7233" "V7234" "V7235" "V7236" "V7237" "V7238" "V7239" "V7240" "V7241" "V7242" "V7243" "V7244" "V7245" "V7246" "V7247" "V7248" "V7249" "V7250" "V7251" "V7252" "V7253" "V7254" "V7255" "V7256" "V7257" "V7258" "V7259" "V7260" "V7261" "V7262" "V7263" "V7264" "V7265" "V7266" "V7267" "V7268" "V7269" "V7270" "V7271" "V7272" "V7273" "V7274" "V7275" "V7276" "V7277" "V7278" "V7279" "V7280" "V7281" "V7282" "V7283" "V7284" "V7285" "V7286" "V7287" "V7288" "V7289" "V7290" "V7291" "V7292" "V7293" "V7294" "V7295" "V7296" "V7297" "V7298" "V7299" "V7300" "V7301" "V7302" "V7303" "V7304" "V7305" "V7306" "V7307" "V7308" "V7309" "V7310" "V7311" "V7312" "V7313" "V7314" "V7315" "V7316" "V7317" "V7318" "V7319" "V7320" "V7321" "V7322" "V7323" "V7324" "V7325" "V7326" "V7327" "V7328" "V7329" "V7330" "V7331" "V7332" "V7333" "V7334" "V7335" "V7336" "V7337" "V7338" "V7339" "V7340" "V7341" "V7342" "V7343" "V7344" "V7345" "V7346" "V7347" "V7348" "V7349" "V7350" "V7351" "V7352" "V7353" "V7354" "V7355" "V7356" "V7357" "V7358" "V7359" "V7360" "V7361" "V7362" "V7363" "V7364" "V7365" "V7366" "V7367" "V7368" "V7369" "V7370" "V7371" "V7372" "V7373" "V7374" "V7375" "V7376" "V7377" "V7378" "V7379" "V7380" "V7381" "V7382" "V7383" "V7384" "V7385" "V7386" "V7387" "V7388" "V7389" "V7390" "V7391" "V7392" "V7393" "V7394" "V7395" "V7396" "V7397" "V7398" "V7399" "V7400" "V7401" "V7402" "V7403" "V7404" "V7405" "V7406" "V7407" "V7408" "V7409" "V7410" "V7411" "V7412" "V7413" "V7414" "V7415" "V7416" "V7417" "V7418" "V7419" "V7420" "V7421" "V7422" "V7423" "V7424" "V7425" "V7426" "V7427" "V7428" "V7429" "V7430" "V7431" "V7432" "V7433" "V7434" "V7435" "V7436" "V7437" "V7438" "V7439" "V7440" "V7441" "V7442" "V7443" "V7444" "V7445" "V7446" "V7447" "V7448" "V7449" "V7450" "V7451" "V7452" "V7453" "V7454" "V7455" "V7456" "V7457" "V7458" "V7459" "V7460" "V7461" "V7462" "V7463" "V7464" "V7465" "V7466" "V7467" "V7468" "V7469" "V7470" "V7471" "V7472" "V7473" "V7474" "V7475" "V7476" "V7477" "V7478" "V7479" "V7480" "V7481" "V7482" "V7483" "V7484" "V7485" "V7486" "V7487" "V7488" "V7489" "V7490" "V7491" "V7492" "V7493" "V7494" "V7495" "V7496" "V7497" "V7498" "V7499" "V7500" "V7501" "V7502" "V7503" "V7504" "V7505" "V7506" "V7507" "V7508" "V7509" "V7510" "V7511" "V7512" "V7513" "V7514" "V7515" "V7516" "V7517" "V7518" "V7519" "V7520" "V7521" "V7522" "V7523" "V7524" "V7525" "V7526" "V7527" "V7528" "V7529" "V7530" "V7531" "V7532" "V7533" "V7534" "V7535" "V7536" "V7537" "V7538" "V7539" "V7540" "V7541" "V7542" "V7543" "V7544" "V7545" "V7546" "V7547" "V7548" "V7549" "V7550" "V7551" "V7552" "V7553" "V7554" "V7555" "V7556" "V7557" "V7558" "V7559" "V7560" "V7561" "V7562" "V7563" "V7564" "V7565" "V7566" "V7567" "V7568" "V7569" "V7570" "V7571" "V7572" "V7573" "V7574" "V7575" "V7576" "V7577" "V7578" "V7579" "V7580" "V7581" "V7582" "V7583" "V7584" "V7585" "V7586" "V7587" "V7588" "V7589" "V7590" "V7591" "V7592" "V7593" "V7594" "V7595" "V7596" "V7597" "V7598" "V7599" "V7600" "V7601" "V7602" "V7603" "V7604" "V7605" "V7606" "V7607" "V7608" "V7609" "V7610" "V7611" "V7612" "V7613" "V7614" "V7615" "V7616" "V7617" "V7618" "V7619" "V7620" "V7621" "V7622" "V7623" "V7624" "V7625" "V7626" "V7627" "V7628" "V7629" "V7630" "V7631" "V7632" "V7633" "V7634" "V7635" "V7636" "V7637" "V7638" "V7639" "V7640" "V7641" "V7642" "V7643" "V7644" "V7645" "V7646" "V7647" "V7648" "V7649" "V7650" "V7651" "V7652" "V7653" "V7654" "V7655" "V7656" "V7657" "V7658" "V7659" "V7660" "V7661" "V7662" "V7663" "V7664" "V7665" "V7666" "V7667" "V7668" "V7669" "V7670" "V7671" "V7672" "V7673" "V7674" "V7675" "V7676" "V7677" "V7678" "V7679" "V7680" "V7681" "V7682" "V7683" "V7684" "V7685" "V7686" "V7687" "V7688" "V7689" "V7690" "V7691" "V7692" "V7693" "V7694" "V7695" "V7696" "V7697" "V7698" "V7699" "V7700" "V7701" "V7702" "V7703" "V7704" "V7705" "V7706" "V7707" "V7708" "V7709" "V7710" "V7711" "V7712" "V7713" "V7714" "V7715" "V7716" "V7717" "V7718" "V7719" "V7720" "V7721" "V7722" "V7723" "V7724" "V7725" "V7726" "V7727" "V7728" "V7729" "V7730" "V7731" "V7732" "V7733" "V7734" "V7735" "V7736" "V7737" "V7738" "V7739" "V7740" "V7741" "V7742" "V7743" "V7744" "V7745" "V7746" "V7747" "V7748" "V7749" "V7750" "V7751" "V7752" "V7753" "V7754" "V7755" "V7756" "V7757" "V7758" "V7759" "V7760" "V7761" "V7762" "V7763" "V7764" "V7765" "V7766" "V7767" "V7768" "V7769" "V7770" "V7771" "V7772" "V7773" "V7774" "V7775" "V7776" "V7777" "V7778" "V7779" "V7780" "V7781" "V7782" "V7783" "V7784" "V7785" "V7786" "V7787" "V7788" "V7789" "V7790" "V7791" "V7792" "V7793" "V7794" "V7795" "V7796" "V7797" "V7798" "V7799" "V7800" "V7801" "V7802" "V7803" "V7804" "V7805" "V7806" "V7807" "V7808" "V7809" "V7810" "V7811" "V7812" "V7813" "V7814" "V7815" "V7816" "V7817" "V7818" "V7819" "V7820" "V7821" "V7822" "V7823" "V7824" "V7825" "V7826" "V7827" "V7828" "V7829" "V7830" "V7831" "V7832" "V7833" "V7834" "V7835" "V7836" "V7837" "V7838" "V7839" "V7840" "V7841" "V7842" "V7843" "V7844" "V7845" "V7846" "V7847" "V7848" "V7849" "V7850" "V7851" "V7852" "V7853" "V7854" "V7855" "V7856" "V7857" "V7858" "V7859" "V7860" "V7861" "V7862" "V7863" "V7864" "V7865" "V7866" "V7867" "V7868" "V7869" "V7870" "V7871" "V7872" "V7873" "V7874" "V7875" "V7876" "V7877" "V7878" "V7879" "V7880" "V7881" "V7882" "V7883" "V7884" "V7885" "V7886" "V7887" "V7888" "V7889" "V7890" "V7891" "V7892" "V7893" "V7894" "V7895" "V7896" "V7897" "V7898" "V7899" "V7900" "V7901" "V7902" "V7903" "V7904" "V7905" "V7906" "V7907" "V7908" "V7909" "V7910" "V7911" "V7912" "V7913" "V7914" "V7915" "V7916" "V7917" "V7918" "V7919" "V7920" "V7921" "V7922" "V7923" "V7924" "V7925" "V7926" "V7927" "V7928" "V7929" "V7930" "V7931" "V7932" "V7933" "V7934" "V7935" "V7936" "V7937" "V7938" "V7939" "V7940" "V7941" "V7942" "V7943" "V7944" "V7945" "V7946" "V7947" "V7948" "V7949" "V7950" "V7951" "V7952" "V7953" "V7954" "V7955" "V7956" "V7957" "V7958" "V7959" "V7960" "V7961" "V7962" "V7963" "V7964" "V7965" "V7966" "V7967" "V7968" "V7969" "V7970" "V7971" "V7972" "V7973" "V7974" "V7975" "V7976" "V7977" "V7978" "V7979" "V7980" "V7981" "V7982" "V7983" "V7984" "V7985" "V7986" "V7987" "V7988" "V7989" "V7990" "V7991" "V7992" "V7993" "V7994" "V7995" "V7996" "V7997" "V7998" "V7999" "V8000" "V8001" "V8002" "V8003" "V8004" "V8005" "V8006" "V8007" "V8008" "V8009" "V8010" "V8011" "V8012" "V8013" "V8014" "V8015" "V8016" "V8017" "V8018" "V8019" "V8020" "V8021" "V8022" "V8023" "V8024" "V8025" "V8026" "V8027" "V8028" "V8029" "V8030" "V8031" "V8032" "V8033" "V8034" "V8035" "V8036" "V8037" "V8038" "V8039" "V8040" "V8041" "V8042" "V8043" "V8044" "V8045" "V8046" "V8047" "V8048" "V8049" "V8050" "V8051" "V8052" "V8053" "V8054" "V8055" "V8056" "V8057" "V8058" "V8059" "V8060" "V8061" "V8062" "V8063" "V8064" "V8065" "V8066" "V8067" "V8068" "V8069" "V8070" "V8071" "V8072" "V8073" "V8074" "V8075" "V8076" "V8077" "V8078" "V8079" "V8080" "V8081" "V8082" "V8083" "V8084" "V8085" "V8086" "V8087" "V8088" "V8089" "V8090" "V8091" "V8092" "V8093" "V8094" "V8095" "V8096" "V8097" "V8098" "V8099" "V8100" "V8101" "V8102" "V8103" "V8104" "V8105" "V8106" "V8107" "V8108" "V8109" "V8110" "V8111" "V8112" "V8113" "V8114" "V8115" "V8116" "V8117" "V8118" "V8119" "V8120" "V8121" "V8122" "V8123" "V8124" "V8125" "V8126" "V8127" "V8128" "V8129" "V8130" "V8131" "V8132" "V8133" "V8134" "V8135" "V8136" "V8137" "V8138" "V8139" "V8140" "V8141" "V8142" "V8143" "V8144" "V8145" "V8146" "V8147" "V8148" "V8149" "V8150" "V8151" "V8152" "V8153" "V8154" "V8155" "V8156" "V8157" "V8158" "V8159" "V8160" "V8161" "V8162" "V8163" "V8164" "V8165" "V8166" "V8167" "V8168" "V8169" "V8170" "V8171" "V8172" "V8173" "V8174" "V8175" "V8176" "V8177" "V8178" "V8179" "V8180" "V8181" "V8182" "V8183" "V8184" "V8185" "V8186" "V8187" "V8188" "V8189" "V8190" "V8191" "V8192" "V8193" "V8194" "V8195" "V8196" "V8197" "V8198" "V8199" "V8200" "V8201" "V8202" "V8203" "V8204" "V8205" "V8206" "V8207" "V8208" "V8209" "V8210" "V8211" "V8212" "V8213" "V8214" "V8215" "V8216" "V8217" "V8218" "V8219" "V8220" "V8221" "V8222" "V8223" "V8224" "V8225" "V8226" "V8227" "V8228" "V8229" "V8230" "V8231" "V8232" "V8233" "V8234" "V8235" "V8236" "V8237" "V8238" "V8239" "V8240" "V8241" "V8242" "V8243" "V8244" "V8245" "V8246" "V8247" "V8248" "V8249" "V8250" "V8251" "V8252" "V8253" "V8254" "V8255" "V8256" "V8257" "V8258" "V8259" "V8260" "V8261" "V8262" "V8263" "V8264" "V8265" "V8266" "V8267" "V8268" "V8269" "V8270" "V8271" "V8272" "V8273" "V8274" "V8275" "V8276" "V8277" "V8278" "V8279" "V8280" "V8281" "V8282" "V8283" "V8284" "V8285" "V8286" "V8287" "V8288" "V8289" "V8290" "V8291" "V8292" "V8293" "V8294" "V8295" "V8296" "V8297" "V8298" "V8299" "V8300" "V8301" "V8302" "V8303" "V8304" "V8305" "V8306" "V8307" "V8308" "V8309" "V8310" "V8311" "V8312" "V8313" "V8314" "V8315" "V8316" "V8317" "V8318" "V8319" "V8320" "V8321" "V8322" "V8323" "V8324" "V8325" "V8326" "V8327" "V8328" "V8329" "V8330" "V8331" "V8332" "V8333" "V8334" "V8335" "V8336" "V8337" "V8338" "V8339" "V8340" "V8341" "V8342" "V8343" "V8344" "V8345" "V8346" "V8347" "V8348" "V8349" "V8350" "V8351" "V8352" "V8353" "V8354" "V8355" "V8356" "V8357" "V8358" "V8359" "V8360" "V8361" "V8362" "V8363" "V8364" "V8365" "V8366" "V8367" "V8368" "V8369" "V8370" "V8371" "V8372" "V8373" "V8374" "V8375" "V8376" "V8377" "V8378" "V8379" "V8380" "V8381" "V8382" "V8383" "V8384" "V8385" "V8386" "V8387" "V8388" "V8389" "V8390" "V8391" "V8392" "V8393" "V8394" "V8395" "V8396" "V8397" "V8398" "V8399" "V8400" "V8401" "V8402" "V8403" "V8404" "V8405" "V8406" "V8407" "V8408" "V8409" "V8410" "V8411" "V8412" "V8413" "V8414" "V8415" "V8416" "V8417" "V8418" "V8419" "V8420" "V8421" "V8422" "V8423" "V8424" "V8425" "V8426" "V8427" "V8428" "V8429" "V8430" "V8431" "V8432" "V8433" "V8434" "V8435" "V8436" "V8437" "V8438" "V8439" "V8440" "V8441" "V8442" "V8443" "V8444" "V8445" "V8446" "V8447" "V8448" "V8449" "V8450" "V8451" "V8452" "V8453" "V8454" "V8455" "V8456" "V8457" "V8458" "V8459" "V8460" "V8461" "V8462" "V8463" "V8464" "V8465" "V8466" "V8467" "V8468" "V8469" "V8470" "V8471" "V8472" "V8473" "V8474" "V8475" "V8476" "V8477" "V8478" "V8479" "V8480" "V8481" "V8482" "V8483" "V8484" "V8485" "V8486" "V8487" "V8488" "V8489" "V8490" "V8491" "V8492" "V8493" "V8494" "V8495" "V8496" "V8497" "V8498" "V8499" "V8500" "V8501" "V8502" "V8503" "V8504" "V8505" "V8506" "V8507" "V8508" "V8509" "V8510" "V8511" "V8512" "V8513" "V8514" "V8515" "V8516" "V8517" "V8518" "V8519" "V8520" "V8521" "V8522" "V8523" "V8524" "V8525" "V8526" "V8527" "V8528" "V8529" "V8530" "V8531" "V8532" "V8533" "V8534" "V8535" "V8536" "V8537" "V8538" "V8539" "V8540" "V8541" "V8542" "V8543" "V8544" "V8545" "V8546" "V8547" "V8548" "V8549" "V8550" "V8551" "V8552" "V8553" "V8554" "V8555" "V8556" "V8557" "V8558" "V8559" "V8560" "V8561" "V8562" "V8563" "V8564" "V8565" "V8566" "V8567" "V8568" "V8569" "V8570" "V8571" "V8572" "V8573" "V8574" "V8575" "V8576" "V8577" "V8578" "V8579" "V8580" "V8581" "V8582" "V8583" "V8584" "V8585" "V8586" "V8587" "V8588" "V8589" "V8590" "V8591" "V8592" "V8593" "V8594" "V8595" "V8596" "V8597" "V8598" "V8599" "V8600" "V8601" "V8602" "V8603" "V8604" "V8605" "V8606" "V8607" "V8608" "V8609" "V8610" "V8611" "V8612" "V8613" "V8614" "V8615" "V8616" "V8617" "V8618" "V8619" "V8620" "V8621" "V8622" "V8623" "V8624" "V8625" "V8626" "V8627" "V8628" "V8629" "V8630" "V8631" "V8632" "V8633" "V8634" "V8635" "V8636" "V8637" "V8638" "V8639" "V8640" "V8641" "V8642" "V8643" "V8644" "V8645" "V8646" "V8647" "V8648" "V8649" "V8650" "V8651" "V8652" "V8653" "V8654" "V8655" "V8656" "V8657" "V8658" "V8659" "V8660" "V8661" "V8662" "V8663" "V8664" "V8665" "V8666" "V8667" "V8668" "V8669" "V8670" "V8671" "V8672" "V8673" "V8674" "V8675" "V8676" "V8677" "V8678" "V8679" "V8680" "V8681" "V8682" "V8683" "V8684" "V8685" "V8686" "V8687" "V8688" "V8689" "V8690" "V8691" "V8692" "V8693" "V8694" "V8695" "V8696" "V8697" "V8698" "V8699" "V8700" "V8701" "V8702" "V8703" "V8704" "V8705" "V8706" "V8707" "V8708" "V8709" "V8710" "V8711" "V8712" "V8713" "V8714" "V8715" "V8716" "V8717" "V8718" "V8719" "V8720" "V8721" "V8722" "V8723" "V8724" "V8725" "V8726" "V8727" "V8728" "V8729" "V8730" "V8731" "V8732" "V8733" "V8734" "V8735" "V8736" "V8737" "V8738" "V8739" "V8740" "V8741" "V8742" "V8743" "V8744" "V8745" "V8746" "V8747" "V8748" "V8749" "V8750" "V8751" "V8752" "V8753" "V8754" "V8755" "V8756" "V8757" "V8758" "V8759" "V8760" "V8761" "V8762" "V8763" "V8764" "V8765" "V8766" "V8767" "V8768" "V8769" "V8770" "V8771" "V8772" "V8773" "V8774" "V8775" "V8776" "V8777" "V8778" "V8779" "V8780" "V8781" "V8782" "V8783" "V8784" "V8785" "V8786" "V8787" "V8788" "V8789" "V8790" "V8791" "V8792" "V8793" "V8794" "V8795" "V8796" "V8797" "V8798" "V8799" "V8800" "V8801" "V8802" "V8803" "V8804" "V8805" "V8806" "V8807" "V8808" "V8809" "V8810" "V8811" "V8812" "V8813" "V8814" "V8815" "V8816" "V8817" "V8818" "V8819" "V8820" "V8821" "V8822" "V8823" "V8824" "V8825" "V8826" "V8827" "V8828" "V8829" "V8830" "V8831" "V8832" "V8833" "V8834" "V8835" "V8836" "V8837" "V8838" "V8839" "V8840" "V8841" "V8842" "V8843" "V8844" "V8845" "V8846" "V8847" "V8848" "V8849" "V8850" "V8851" "V8852" "V8853" "V8854" "V8855" "V8856" "V8857" "V8858" "V8859" "V8860" "V8861" "V8862" "V8863" "V8864" "V8865" "V8866" "V8867" "V8868" "V8869" "V8870" "V8871" "V8872" "V8873" "V8874" "V8875" "V8876" "V8877" "V8878" "V8879" "V8880" "V8881" "V8882" "V8883" "V8884" "V8885" "V8886" "V8887" "V8888" "V8889" "V8890" "V8891" "V8892" "V8893" "V8894" "V8895" "V8896" "V8897" "V8898" "V8899" "V8900" "V8901" "V8902" "V8903" "V8904" "V8905" "V8906" "V8907" "V8908" "V8909" "V8910" "V8911" "V8912" "V8913" "V8914" "V8915" "V8916" "V8917" "V8918" "V8919" "V8920" "V8921" "V8922" "V8923" "V8924" "V8925" "V8926" "V8927" "V8928" "V8929" "V8930" "V8931" "V8932" "V8933" "V8934" "V8935" "V8936" "V8937" "V8938" "V8939" "V8940" "V8941" "V8942" "V8943" "V8944" "V8945" "V8946" "V8947" "V8948" "V8949" "V8950" "V8951" "V8952" "V8953" "V8954" "V8955" "V8956" "V8957" "V8958" "V8959" "V8960" "V8961" "V8962" "V8963" "V8964" "V8965" "V8966" "V8967" "V8968" "V8969" "V8970" "V8971" "V8972" "V8973" "V8974" "V8975" "V8976" "V8977" "V8978" "V8979" "V8980" "V8981" "V8982" "V8983" "V8984" "V8985" "V8986" "V8987" "V8988" "V8989" "V8990" "V8991" "V8992" "V8993" "V8994" "V8995" "V8996" "V8997" "V8998" "V8999" "V9000" "V9001" "V9002" "V9003" "V9004" "V9005" "V9006" "V9007" "V9008" "V9009" "V9010" "V9011" "V9012" "V9013" "V9014" "V9015" "V9016" "V9017" "V9018" "V9019" "V9020" "V9021" "V9022" "V9023" "V9024" "V9025" "V9026" "V9027" "V9028" "V9029" "V9030" "V9031" "V9032" "V9033" "V9034" "V9035" "V9036" "V9037" "V9038" "V9039" "V9040" "V9041" "V9042" "V9043" "V9044" "V9045" "V9046" "V9047" "V9048" "V9049" "V9050" "V9051" "V9052" "V9053" "V9054" "V9055" "V9056" "V9057" "V9058" "V9059" "V9060" "V9061" "V9062" "V9063" "V9064" "V9065" "V9066" "V9067" "V9068" "V9069" "V9070" "V9071" "V9072" "V9073" "V9074" "V9075" "V9076" "V9077" "V9078" "V9079" "V9080" "V9081" "V9082" "V9083" "V9084" "V9085" "V9086" "V9087" "V9088" "V9089" "V9090" "V9091" "V9092" "V9093" "V9094" "V9095" "V9096" "V9097" "V9098" "V9099" "V9100" "V9101" "V9102" "V9103" "V9104" "V9105" "V9106" "V9107" "V9108" "V9109" "V9110" "V9111" "V9112" "V9113" "V9114" "V9115" "V9116" "V9117" "V9118" "V9119" "V9120" "V9121" "V9122" "V9123" "V9124" "V9125" "V9126" "V9127" "V9128" "V9129" "V9130" "V9131" "V9132" "V9133" "V9134" "V9135" "V9136" "V9137" "V9138" "V9139" "V9140" "V9141" "V9142" "V9143" "V9144" "V9145" "V9146" "V9147" "V9148" "V9149" "V9150" "V9151" "V9152" "V9153" "V9154" "V9155" "V9156" "V9157" "V9158" "V9159" "V9160" "V9161" "V9162" "V9163" "V9164" "V9165" "V9166" "V9167" "V9168" "V9169" "V9170" "V9171" "V9172" "V9173" "V9174" "V9175" "V9176" "V9177" "V9178" "V9179" "V9180" "V9181" "V9182" "V9183" "V9184" "V9185" "V9186" "V9187" "V9188" "V9189" "V9190" "V9191" "V9192" "V9193" "V9194" "V9195" "V9196" "V9197" "V9198" "V9199" "V9200" "V9201" "V9202" "V9203" "V9204" "V9205" "V9206" "V9207" "V9208" "V9209" "V9210" "V9211" "V9212" "V9213" "V9214" "V9215" "V9216" "V9217" "V9218" "V9219" "V9220" "V9221" "V9222" "V9223" "V9224" "V9225" "V9226" "V9227" "V9228" "V9229" "V9230" "V9231" "V9232" "V9233" "V9234" "V9235" "V9236" "V9237" "V9238" "V9239" "V9240" "V9241" "V9242" "V9243" "V9244" "V9245" "V9246" "V9247" "V9248" "V9249" "V9250" "V9251" "V9252" "V9253" "V9254" "V9255" "V9256" "V9257" "V9258" "V9259" "V9260" "V9261" "V9262" "V9263" "V9264" "V9265" "V9266" "V9267" "V9268" "V9269" "V9270" "V9271" "V9272" "V9273" "V9274" "V9275" "V9276" "V9277" "V9278" "V9279" "V9280" "V9281" "V9282" "V9283" "V9284" "V9285" "V9286" "V9287" "V9288" "V9289" "V9290" "V9291" "V9292" "V9293" "V9294" "V9295" "V9296" "V9297" "V9298" "V9299" "V9300" "V9301" "V9302" "V9303" "V9304" "V9305" "V9306" "V9307" "V9308" "V9309" "V9310" "V9311" "V9312" "V9313" "V9314" "V9315" "V9316" "V9317" "V9318" "V9319" "V9320" "V9321" "V9322" "V9323" "V9324" "V9325" "V9326" "V9327" "V9328" "V9329" "V9330" "V9331" "V9332" "V9333" "V9334" "V9335" "V9336" "V9337" "V9338" "V9339" "V9340" "V9341" "V9342" "V9343" "V9344" "V9345" "V9346" "V9347" "V9348" "V9349" "V9350" "V9351" "V9352" "V9353" "V9354" "V9355" "V9356" "V9357" "V9358" "V9359" "V9360" "V9361" "V9362" "V9363" "V9364" "V9365" "V9366" "V9367" "V9368" "V9369" "V9370" "V9371" "V9372" "V9373" "V9374" "V9375" "V9376" "V9377" "V9378" "V9379" "V9380" "V9381" "V9382" "V9383" "V9384" "V9385" "V9386" "V9387" "V9388" "V9389" "V9390" "V9391" "V9392" "V9393" "V9394" "V9395" "V9396" "V9397" "V9398" "V9399" "V9400" "V9401" "V9402" "V9403" "V9404" "V9405" "V9406" "V9407" "V9408" "V9409" "V9410" "V9411" "V9412" "V9413" "V9414" "V9415" "V9416" "V9417" "V9418" "V9419" "V9420" "V9421" "V9422" "V9423" "V9424" "V9425" "V9426" "V9427" "V9428" "V9429" "V9430" "V9431" "V9432" "V9433" "V9434" "V9435" "V9436" "V9437" "V9438" "V9439" "V9440" "V9441" "V9442" "V9443" "V9444" "V9445" "V9446" "V9447" "V9448" "V9449" "V9450" "V9451" "V9452" "V9453" "V9454" "V9455" "V9456" "V9457" "V9458" "V9459" "V9460" "V9461" "V9462" "V9463" "V9464" "V9465" "V9466" "V9467" "V9468" "V9469" "V9470" "V9471" "V9472" "V9473" "V9474" "V9475" "V9476" "V9477" "V9478" "V9479" "V9480" "V9481" "V9482" "V9483" "V9484" "V9485" "V9486" "V9487" "V9488" "V9489" "V9490" "V9491" "V9492" "V9493" "V9494" "V9495" "V9496" "V9497" "V9498" "V9499" "V9500" "V9501" "V9502" "V9503" "V9504" "V9505" "V9506" "V9507" "V9508" "V9509" "V9510" "V9511" "V9512" "V9513" "V9514" "V9515" "V9516" "V9517" "V9518" "V9519" "V9520" "V9521" "V9522" "V9523" "V9524" "V9525" "V9526" "V9527" "V9528" "V9529" "V9530" "V9531" "V9532" "V9533" "V9534" "V9535" "V9536" "V9537" "V9538" "V9539" "V9540" "V9541" "V9542" "V9543" "V9544" "V9545" "V9546" "V9547" "V9548" "V9549" "V9550" "V9551" "V9552" "V9553" "V9554" "V9555" "V9556" "V9557" "V9558" "V9559" "V9560" "V9561" "V9562" "V9563" "V9564" "V9565" "V9566" "V9567" "V9568" "V9569" "V9570" "V9571" "V9572" "V9573" "V9574" "V9575" "V9576" "V9577" "V9578" "V9579" "V9580" "V9581" "V9582" "V9583" "V9584" "V9585" "V9586" "V9587" "V9588" "V9589" "V9590" "V9591" "V9592" "V9593" "V9594" "V9595" "V9596" "V9597" "V9598" "V9599" "V9600" "V9601" "V9602" "V9603" "V9604" "V9605" "V9606" "V9607" "V9608" "V9609" "V9610" "V9611" "V9612" "V9613" "V9614" "V9615" "V9616" "V9617" "V9618" "V9619" "V9620" "V9621" "V9622" "V9623" "V9624" "V9625" "V9626" "V9627" "V9628" "V9629" "V9630" "V9631" "V9632" "V9633" "V9634" "V9635" "V9636" "V9637" "V9638" "V9639" "V9640" "V9641" "V9642" "V9643" "V9644" "V9645" "V9646" "V9647" "V9648" "V9649" "V9650" "V9651" "V9652" "V9653" "V9654" "V9655" "V9656" "V9657" "V9658" "V9659" "V9660" "V9661" "V9662" "V9663" "V9664" "V9665" "V9666" "V9667" "V9668" "V9669" "V9670" "V9671" "V9672" "V9673" "V9674" "V9675" "V9676" "V9677" "V9678" "V9679" "V9680" "V9681" "V9682" "V9683" "V9684" "V9685" "V9686" "V9687" "V9688" "V9689" "V9690" "V9691" "V9692" "V9693" "V9694" "V9695" "V9696" "V9697" "V9698" "V9699" "V9700" "V9701" "V9702" "V9703" "V9704" "V9705" "V9706" "V9707" "V9708" "V9709" "V9710" "V9711" "V9712" "V9713" "V9714" "V9715" "V9716" "V9717" "V9718" "V9719" "V9720" "V9721" "V9722" "V9723" "V9724" "V9725" "V9726" "V9727" "V9728" "V9729" "V9730" "V9731" "V9732" "V9733" "V9734" "V9735" "V9736" "V9737" "V9738" "V9739" "V9740" "V9741" "V9742" "V9743" "V9744" "V9745" "V9746" "V9747" "V9748" "V9749" "V9750" "V9751" "V9752" "V9753" "V9754" "V9755" "V9756" "V9757" "V9758" "V9759" "V9760" "V9761" "V9762" "V9763" "V9764" "V9765" "V9766" "V9767" "V9768" "V9769" "V9770" "V9771" "V9772" "V9773" "V9774" "V9775" "V9776" "V9777" "V9778" "V9779" "V9780" "V9781" "V9782" "V9783" "V9784" "V9785" "V9786" "V9787" "V9788" "V9789" "V9790" "V9791" "V9792" "V9793" "V9794" "V9795" "V9796" "V9797" "V9798" "V9799" "V9800" "V9801" "V9802" "V9803" "V9804" "V9805" "V9806" "V9807" "V9808" "V9809" "V9810" "V9811" "V9812" "V9813" "V9814" "V9815" "V9816" "V9817" "V9818" "V9819" "V9820" "V9821" "V9822" "V9823" "V9824" "V9825" "V9826" "V9827" "V9828" "V9829" "V9830" "V9831" "V9832" "V9833" "V9834" "V9835" "V9836" "V9837" "V9838" "V9839" "V9840" "V9841" "V9842" "V9843" "V9844" "V9845" "V9846" "V9847" "V9848" "V9849" "V9850" "V9851" "V9852" "V9853" "V9854" "V9855" "V9856" "V9857" "V9858" "V9859" "V9860" "V9861" "V9862" "V9863" "V9864" "V9865" "V9866" "V9867" "V9868" "V9869" "V9870" "V9871" "V9872" "V9873" "V9874" "V9875" "V9876" "V9877" "V9878" "V9879" "V9880" "V9881" "V9882" "V9883" "V9884" "V9885" "V9886" "V9887" "V9888" "V9889" "V9890" "V9891" "V9892" "V9893" "V9894" "V9895" "V9896" "V9897" "V9898" "V9899" "V9900" "V9901" "V9902" "V9903" "V9904" "V9905" "V9906" "V9907" "V9908" "V9909" "V9910" "V9911" "V9912" "V9913" "V9914" "V9915" "V9916" "V9917" "V9918" "V9919" "V9920" "V9921" "V9922" "V9923" "V9924" "V9925" "V9926" "V9927" "V9928" "V9929" "V9930" "V9931" "V9932" "V9933" "V9934" "V9935" "V9936" "V9937" "V9938" "V9939" "V9940" "V9941" "V9942" "V9943" "V9944" "V9945" "V9946" "V9947" "V9948" "V9949" "V9950" "V9951" "V9952" "V9953" "V9954" "V9955" "V9956" "V9957" "V9958" "V9959" "V9960" "V9961" "V9962" "V9963" "V9964" "V9965" "V9966" "V9967" "V9968" "V9969" "V9970" "V9971" "V9972" "V9973" "V9974" "V9975" "V9976" "V9977" "V9978" "V9979" "V9980" "V9981" "V9982" "V9983" "V9984" "V9985" "V9986" "V9987" "V9988" "V9989" "V9990" "V9991" "V9992" "V9993" "V9994" "V9995" "V9996" "V9997" "V9998" "V9999" "V10000" "V10001" "V10002" "V10003" "V10004" "V10005" "V10006" "V10007" "V10008" "V10009" "V10010" "V10011" "V10012" "V10013" "V10014" "V10015" "V10016" "V10017" "V10018" "V10019" "V10020" "V10021" "V10022" "V10023" "V10024" "V10025" "V10026" "V10027" "V10028" "V10029" "V10030" "V10031" "V10032" "V10033" "V10034" "V10035" "V10036" "V10037" "V10038" "V10039" "V10040" "V10041" "V10042" "V10043" "V10044" "V10045" "V10046" "V10047" "V10048" "V10049" "V10050" "V10051" "V10052" "V10053" "V10054" "V10055" "V10056" "V10057" "V10058" "V10059" "V10060" "V10061" "V10062" "V10063" "V10064" "V10065" "V10066" "V10067" "V10068" "V10069" "V10070" "V10071" "V10072" "V10073" "V10074" "V10075" "V10076" "V10077" "V10078" "V10079" "V10080" "V10081" "V10082" "V10083" "V10084" "V10085" "V10086" "V10087" "V10088" "V10089" "V10090" "V10091" "V10092" "V10093" "V10094" "V10095" "V10096" "V10097" "V10098" "V10099" "V10100" "V10101" "V10102" "V10103" "V10104" "V10105" "V10106" "V10107" "V10108" "V10109" "V10110" "V10111" "V10112" "V10113" "V10114" "V10115" "V10116" "V10117" "V10118" "V10119" "V10120" "V10121" "V10122" "V10123" "V10124" "V10125" "V10126" "V10127" "V10128" "V10129" "V10130" "V10131" "V10132" "V10133" "V10134" "V10135" "V10136" "V10137" "V10138" "V10139" "V10140" "V10141" "V10142" "V10143" "V10144" "V10145" "V10146" "V10147" "V10148" "V10149" "V10150" "V10151" "V10152" "V10153" "V10154" "V10155" "V10156" "V10157" "V10158" "V10159" "V10160" "V10161" "V10162" "V10163" "V10164" "V10165" "V10166" "V10167" "V10168" "V10169" "V10170" "V10171" "V10172" "V10173" "V10174" "V10175" "V10176" "V10177" "V10178" "V10179" "V10180" "V10181" "V10182" "V10183" "V10184" "V10185" "V10186" "V10187" "V10188" "V10189" "V10190" "V10191" "V10192" "V10193" "V10194" "V10195" "V10196" "V10197" "V10198" "V10199" "V10200" "V10201" "V10202" "V10203" "V10204" "V10205" "V10206" "V10207" "V10208" "V10209" "V10210" "V10211" "V10212" "V10213" "V10214" "V10215" "V10216" "V10217" "V10218" "V10219" "V10220" "V10221" "V10222" "V10223" "V10224" "V10225" "V10226" "V10227" "V10228" "V10229" "V10230" "V10231" "V10232" "V10233" "V10234" "V10235" "V10236" "V10237" "V10238" "V10239" "V10240" "V10241" "V10242" "V10243" "V10244" "V10245" "V10246" "V10247" "V10248" "V10249" "V10250" "V10251" "V10252" "V10253" "V10254" "V10255" "V10256" "V10257" "V10258" "V10259" "V10260" "V10261" "V10262" "V10263" "V10264" "V10265" "V10266" "V10267" "V10268" "V10269" "V10270" "V10271" "V10272" "V10273" "V10274" "V10275" "V10276" "V10277" "V10278" "V10279" "V10280" "V10281" "V10282" "V10283" "V10284" "V10285" "V10286" "V10287" "V10288" "V10289" "V10290" "V10291" "V10292" "V10293" "V10294" "V10295" "V10296" "V10297" "V10298" "V10299" "V10300" "V10301" "V10302" "V10303" "V10304" "V10305" "V10306" "V10307" "V10308" "V10309" "V10310" "V10311" "V10312" "V10313" "V10314" "V10315" "V10316" "V10317" "V10318" "V10319" "V10320" "V10321" "V10322" "V10323" "V10324" "V10325" "V10326" "V10327" "V10328" "V10329" "V10330" "V10331" "V10332" "V10333" "V10334" "V10335" "V10336" "V10337" "V10338" "V10339" "V10340" "V10341" "V10342" "V10343" "V10344" "V10345" "V10346" "V10347" "V10348" "V10349" "V10350" "V10351" "V10352" "V10353" "V10354" "V10355" "V10356" "V10357" "V10358" "V10359" "V10360" "V10361" "V10362" "V10363" "V10364" "V10365" "V10366" "V10367" "V10368" "V10369" "V10370" "V10371" "V10372" "V10373" "V10374" "V10375" "V10376" "V10377" "V10378" "V10379" "V10380" "V10381" "V10382" "V10383" "V10384" "V10385" "V10386" "V10387" "V10388" "V10389" "V10390" "V10391" "V10392" "V10393" "V10394" "V10395" "V10396" "V10397" "V10398" "V10399" "V10400" "V10401" "V10402" "V10403" "V10404" "V10405" "V10406" "V10407" "V10408" "V10409" "V10410" "V10411" "V10412" "V10413" "V10414" "V10415" "V10416" "V10417" "V10418" "V10419" "V10420" "V10421" "V10422" "V10423" "V10424" "V10425" "V10426" "V10427" "V10428" "V10429" "V10430" "V10431" "V10432" "V10433" "V10434" "V10435" "V10436" "V10437" "V10438" "V10439" "V10440" "V10441" "V10442" "V10443" "V10444" "V10445" "V10446" "V10447" "V10448" "V10449" "V10450" "V10451" "V10452" "V10453" "V10454" "V10455" "V10456" "V10457" "V10458" "V10459" "V10460" "V10461" "V10462" "V10463" "V10464" "V10465" "V10466" "V10467" "V10468" "V10469" "V10470" "V10471" "V10472" "V10473" "V10474" "V10475" "V10476" "V10477" "V10478" "V10479" "V10480" "V10481" "V10482" "V10483" "V10484" "V10485" "V10486" "V10487" "V10488" "V10489" "V10490" "V10491" "V10492" "V10493" "V10494" "V10495" "V10496" "V10497" "V10498" "V10499" "V10500" "V10501" "V10502" "V10503" "V10504" "V10505" "V10506" "V10507" "V10508" "V10509" "V10510" "V10511" "V10512" "V10513" "V10514" "V10515" "V10516" "V10517" "V10518" "V10519" "V10520" "V10521" "V10522" "V10523" "V10524" "V10525" "V10526" "V10527" "V10528" "V10529" "V10530" "V10531" "V10532" "V10533" "V10534" "V10535" "V10536" "V10537" "V10538" "V10539" "V10540" "V10541" "V10542" "V10543" "V10544" "V10545" "V10546" "V10547" "V10548" "V10549" "V10550" "V10551" "V10552" "V10553" "V10554" "V10555" "V10556" "V10557" "V10558" "V10559" "V10560" "V10561" "V10562" "V10563" "V10564" "V10565" "V10566" "V10567" "V10568" "V10569" "V10570" "V10571" "V10572" "V10573" "V10574" "V10575" "V10576" "V10577" "V10578" "V10579" "V10580" "V10581" "V10582" "V10583" "V10584" "V10585" "V10586" "V10587" "V10588" "V10589" "V10590" "V10591" "V10592" "V10593" "V10594" "V10595" "V10596" "V10597" "V10598" "V10599" "V10600" "V10601" "V10602" "V10603" "V10604" "V10605" "V10606" "V10607" "V10608" "V10609" "V10610" "V10611" "V10612" "V10613" "V10614" "V10615" "V10616" "V10617" "V10618" "V10619" "V10620" "V10621" "V10622" "V10623" "V10624" "V10625" "V10626" "V10627" "V10628" "V10629" "V10630" "V10631" "V10632" "V10633" "V10634" "V10635" "V10636" "V10637" "V10638" "V10639" "V10640" "V10641" "V10642" "V10643" "V10644" "V10645" "V10646" "V10647" "V10648" "V10649" "V10650" "V10651" "V10652" "V10653" "V10654" "V10655" "V10656" "V10657" "V10658" "V10659" "V10660" "V10661" "V10662" "V10663" "V10664" "V10665" "V10666" "V10667" "V10668" "V10669" "V10670" "V10671" "V10672" "V10673" "V10674" "V10675" "V10676" "V10677" "V10678" "V10679" "V10680" "V10681" "V10682" "V10683" "V10684" "V10685" "V10686" "V10687" "V10688" "V10689" "V10690" "V10691" "V10692" "V10693" "V10694" "V10695" "V10696" "V10697" "V10698" "V10699" "V10700" "V10701" "V10702" "V10703" "V10704" "V10705" "V10706" "V10707" "V10708" "V10709" "V10710" "V10711" "V10712" "V10713" "V10714" "V10715" "V10716" "V10717" "V10718" "V10719" "V10720" "V10721" "V10722" "V10723" "V10724" "V10725" "V10726" "V10727" "V10728" "V10729" "V10730" "V10731" "V10732" "V10733" "V10734" "V10735" "V10736" "V10737" "V10738" "V10739" "V10740" "V10741" "V10742" "V10743" "V10744" "V10745" "V10746" "V10747" "V10748" "V10749" "V10750" "V10751" "V10752" "V10753" "V10754" "V10755" "V10756" "V10757" "V10758" "V10759" "V10760" "V10761" "V10762" "V10763" "V10764" "V10765" "V10766" "V10767" "V10768" "V10769" "V10770" "V10771" "V10772" "V10773" "V10774" "V10775" "V10776" "V10777" "V10778" "V10779" "V10780" "V10781" "V10782" "V10783" "V10784" "V10785" "V10786" "V10787" "V10788" "V10789" "V10790" "V10791" "V10792" "V10793" "V10794" "V10795" "V10796" "V10797" "V10798" "V10799" "V10800" "V10801" "V10802" "V10803" "V10804" "V10805" "V10806" "V10807" "V10808" "V10809" "V10810" "V10811" "V10812" "V10813" "V10814" "V10815" "V10816" "V10817" "V10818" "V10819" "V10820" "V10821" "V10822" "V10823" "V10824" "V10825" "V10826" "V10827" "V10828" "V10829" "V10830" "V10831" "V10832" "V10833" "V10834" "V10835" "V10836" "V10837" "V10838" "V10839" "V10840" "V10841" "V10842" "V10843" "V10844" "V10845" "V10846" "V10847" "V10848" "V10849" "V10850" "V10851" "V10852" "V10853" "V10854" "V10855" "V10856" "V10857" "V10858" "V10859" "V10860" "V10861" "V10862" "V10863" "V10864" "V10865" "V10866" "V10867" "V10868" "V10869" "V10870" "V10871" "V10872" "V10873" "V10874" "V10875" "V10876" "V10877" "V10878" "V10879" "V10880" "V10881" "V10882" "V10883" "V10884" "V10885" "V10886" "V10887" "V10888" "V10889" "V10890" "V10891" "V10892" "V10893" "V10894" "V10895" "V10896" "V10897" "V10898" "V10899" "V10900" "V10901" "V10902" "V10903" "V10904" "V10905" "V10906" "V10907" "V10908" "V10909" "V10910" "V10911" "V10912" "V10913" "V10914" "V10915" "V10916" "V10917" "V10918" "V10919" "V10920" "V10921" "V10922" "V10923" "V10924" "V10925" "V10926" "V10927" "V10928" "V10929" "V10930" "V10931" "V10932" "V10933" "V10934" "V10935" "V10936" "V10937" "V10938" "V10939" "V10940" "V10941" "V10942" "V10943" "V10944" "V10945" "V10946" "V10947" "V10948" "V10949" "V10950" "V10951" "V10952" "V10953" "V10954" "V10955" "V10956" "V10957" "V10958" "V10959" "V10960" "V10961" "V10962" "V10963" "V10964" "V10965" "V10966" "V10967" "V10968" "V10969" "V10970" "V10971" "V10972" "V10973" "V10974" "V10975" "V10976" "V10977" "V10978" "V10979" "V10980" "V10981" "V10982" "V10983" "V10984" "V10985" "V10986" "V10987" "V10988" "V10989" "V10990" "V10991" "V10992" "V10993" "V10994" "V10995" "V10996" "V10997" "V10998" "V10999" "V11000" "V11001" "V11002" "V11003" "V11004" "V11005" "V11006" "V11007" "V11008" "V11009" "V11010" "V11011" "V11012" "V11013" "V11014" "V11015" "V11016" "V11017" "V11018" "V11019" "V11020" "V11021" "V11022" "V11023" "V11024" "V11025" "V11026" "V11027" "V11028" "V11029" "V11030" "V11031" "V11032" "V11033" "V11034" "V11035" "V11036" "V11037" "V11038" "V11039" "V11040" "V11041" "V11042" "V11043" "V11044" "V11045" "V11046" "V11047" "V11048" "V11049" "V11050" "V11051" "V11052" "V11053" "V11054" "V11055" "V11056" "V11057" "V11058" "V11059" "V11060" "V11061" "V11062" "V11063" "V11064" "V11065" "V11066" "V11067" "V11068" "V11069" "V11070" "V11071" "V11072" "V11073" "V11074" "V11075" "V11076" "V11077" "V11078" "V11079" "V11080" "V11081" "V11082" "V11083" "V11084" "V11085" "V11086" "V11087" "V11088" "V11089" "V11090" "V11091" "V11092" "V11093" "V11094" "V11095" "V11096" "V11097" "V11098" "V11099" "V11100" "V11101" "V11102" "V11103" "V11104" "V11105" "V11106" "V11107" "V11108" "V11109" "V11110" "V11111" "V11112" "V11113" "V11114" "V11115" "V11116" "V11117" "V11118" "V11119" "V11120" "V11121" "V11122" "V11123" "V11124" "V11125" "V11126" "V11127" "V11128" "V11129" "V11130" "V11131" "V11132" "V11133" "V11134" "V11135" "V11136" "V11137" "V11138" "V11139" "V11140" "V11141" "V11142" "V11143" "V11144" "V11145" "V11146" "V11147" "V11148" "V11149" "V11150" "V11151" "V11152" "V11153" "V11154" "V11155" "V11156" "V11157" "V11158" "V11159" "V11160" "V11161" "V11162" "V11163" "V11164" "V11165" "V11166" "V11167" "V11168" "V11169" "V11170" "V11171" "V11172" "V11173" "V11174" "V11175" "V11176" "V11177" "V11178" "V11179" "V11180" "V11181" "V11182" "V11183" "V11184" "V11185" "V11186" "V11187" "V11188" "V11189" "V11190" "V11191" "V11192" "V11193" "V11194" "V11195" "V11196" "V11197" "V11198" "V11199" "V11200" "V11201" "V11202" "V11203" "V11204" "V11205" "V11206" "V11207" "V11208" "V11209" "V11210" "V11211" "V11212" "V11213" "V11214" "V11215" "V11216" "V11217" "V11218" "V11219" "V11220" "V11221" "V11222" "V11223" "V11224" "V11225" "V11226" "V11227" "V11228" "V11229" "V11230" "V11231" "V11232" "V11233" "V11234" "V11235" "V11236" "V11237" "V11238" "V11239" "V11240" "V11241" "V11242" "V11243" "V11244" "V11245" "V11246" "V11247" "V11248" "V11249" "V11250" "V11251" "V11252" "V11253" "V11254" "V11255" "V11256" "V11257" "V11258" "V11259" "V11260" "V11261" "V11262" "V11263" "V11264" "V11265" "V11266" "V11267" "V11268" "V11269" "V11270" "V11271" "V11272" "V11273" "V11274" "V11275" "V11276" "V11277" "V11278" "V11279" "V11280" "V11281" "V11282" "V11283" "V11284" "V11285" "V11286" "V11287" "V11288" "V11289" "V11290" "V11291" "V11292" "V11293" "V11294" "V11295" "V11296" "V11297" "V11298" "V11299" "V11300" "V11301" "V11302" "V11303" "V11304" "V11305" "V11306" "V11307" "V11308" "V11309" "V11310" "V11311" "V11312" "V11313" "V11314" "V11315" "V11316" "V11317" "V11318" "V11319" "V11320" "V11321" "V11322" "V11323" "V11324" "V11325" "V11326" "V11327" "V11328" "V11329" "V11330" "V11331" "V11332" "V11333" "V11334" "V11335" "V11336" "V11337" "V11338" "V11339" "V11340" "V11341" "V11342" "V11343" "V11344" "V11345" "V11346" "V11347" "V11348" "V11349" "V11350" "V11351" "V11352" "V11353" "V11354" "V11355" "V11356" "V11357" "V11358" "V11359" "V11360" "V11361" "V11362" "V11363" "V11364" "V11365" "V11366" "V11367" "V11368" "V11369" "V11370" "V11371" "V11372" "V11373" "V11374" "V11375" "V11376" "V11377" "V11378" "V11379" "V11380" "V11381" "V11382" "V11383" "V11384" "V11385" "V11386" "V11387" "V11388" "V11389" "V11390" "V11391" "V11392" "V11393" "V11394" "V11395" "V11396" "V11397" "V11398" "V11399" "V11400" "V11401" "V11402" "V11403" "V11404" "V11405" "V11406" "V11407" "V11408" "V11409" "V11410" "V11411" "V11412" "V11413" "V11414" "V11415" "V11416" "V11417" "V11418" "V11419" "V11420" "V11421" "V11422" "V11423" "V11424" "V11425" "V11426" "V11427" "V11428" "V11429" "V11430" "V11431" "V11432" "V11433" "V11434" "V11435" "V11436" "V11437" "V11438" "V11439" "V11440" "V11441" "V11442" "V11443" "V11444" "V11445" "V11446" "V11447" "V11448" "V11449" "V11450" "V11451" "V11452" "V11453" "V11454" "V11455" "V11456" "V11457" "V11458" "V11459" "V11460" "V11461" "V11462" "V11463" "V11464" "V11465" "V11466" "V11467" "V11468" "V11469" "V11470" "V11471" "V11472" "V11473" "V11474" "V11475" "V11476" "V11477" "V11478" "V11479" "V11480" "V11481" "V11482" "V11483" "V11484" "V11485" "V11486" "V11487" "V11488" "V11489" "V11490" "V11491" "V11492" "V11493" "V11494" "V11495" "V11496" "V11497" "V11498" "V11499" "V11500" "V11501" "V11502" "V11503" "V11504" "V11505" "V11506" "V11507" "V11508" "V11509" "V11510" "V11511" "V11512" "V11513" "V11514" "V11515" "V11516" "V11517" "V11518" "V11519" "V11520" "V11521" "V11522" "V11523" "V11524" "V11525" "V11526" "V11527" "V11528" "V11529" "V11530" "V11531" "V11532" "V11533" "V11534" "V11535" "V11536" "V11537" "V11538" "V11539" "V11540" "V11541" "V11542" "V11543" "V11544" "V11545" "V11546" "V11547" "V11548" "V11549" "V11550" "V11551" "V11552" "V11553" "V11554" "V11555" "V11556" "V11557" "V11558" "V11559" "V11560" "V11561" "V11562" "V11563" "V11564" "V11565" "V11566" "V11567" "V11568" "V11569" "V11570" "V11571" "V11572" "V11573" "V11574" "V11575" "V11576" "V11577" "V11578" "V11579" "V11580" "V11581" "V11582" "V11583" "V11584" "V11585" "V11586" "V11587" "V11588" "V11589" "V11590" "V11591" "V11592" "V11593" "V11594" "V11595" "V11596" "V11597" "V11598" "V11599" "V11600" "V11601" "V11602" "V11603" "V11604" "V11605" "V11606" "V11607" "V11608" "V11609" "V11610" "V11611" "V11612" "V11613" "V11614" "V11615" "V11616" "V11617" "V11618" "V11619" "V11620" "V11621" "V11622" "V11623" "V11624" "V11625" "V11626" "V11627" "V11628" "V11629" "V11630" "V11631" "V11632" "V11633" "V11634" "V11635" "V11636" "V11637" "V11638" "V11639" "V11640" "V11641" "V11642" "V11643" "V11644" "V11645" "V11646" "V11647" "V11648" "V11649" "V11650" "V11651" "V11652" "V11653" "V11654" "V11655" "V11656" "V11657" "V11658" "V11659" "V11660" "V11661" "V11662" "V11663" "V11664" "V11665" "V11666" "V11667" "V11668" "V11669" "V11670" "V11671" "V11672" "V11673" "V11674" "V11675" "V11676" "V11677" "V11678" "V11679" "V11680" "V11681" "V11682" "V11683" "V11684" "V11685" "V11686" "V11687" "V11688" "V11689" "V11690" "V11691" "V11692" "V11693" "V11694" "V11695" "V11696" "V11697" "V11698" "V11699" "V11700" "V11701" "V11702" "V11703" "V11704" "V11705" "V11706" "V11707" "V11708" "V11709" "V11710" "V11711" "V11712" "V11713" "V11714" "V11715" "V11716" "V11717" "V11718" "V11719" "V11720" "V11721" "V11722" "V11723" "V11724" "V11725" "V11726" "V11727" "V11728" "V11729" "V11730" "V11731" "V11732" "V11733" "V11734" "V11735" "V11736" "V11737" "V11738" "V11739" "V11740" "V11741" "V11742" "V11743" "V11744" "V11745" "V11746" "V11747" "V11748" "V11749" "V11750" "V11751" "V11752" "V11753" "V11754" "V11755" "V11756" "V11757" "V11758" "V11759" "V11760" "V11761" "V11762" "V11763" "V11764" "V11765" "V11766" "V11767" "V11768" "V11769" "V11770" "V11771" "V11772" "V11773" "V11774" "V11775" "V11776" "V11777" "V11778" "V11779" "V11780" "V11781" "V11782" "V11783" "V11784" "V11785" "V11786" "V11787" "V11788" "V11789" "V11790" "V11791" "V11792" "V11793" "V11794" "V11795" "V11796" "V11797" "V11798" "V11799" "V11800" "V11801" "V11802" "V11803" "V11804" "V11805" "V11806" "V11807" "V11808" "V11809" "V11810" "V11811" "V11812" "V11813" "V11814" "V11815" "V11816" "V11817" "V11818" "V11819" "V11820" "V11821" "V11822" "V11823" "V11824" "V11825" "V11826" "V11827" "V11828" "V11829" "V11830" "V11831" "V11832" "V11833" "V11834" "V11835" "V11836" "V11837" "V11838" "V11839" "V11840" "V11841" "V11842" "V11843" "V11844" "V11845" "V11846" "V11847" "V11848" "V11849" "V11850" "V11851" "V11852" "V11853" "V11854" "V11855" "V11856" "V11857" "V11858" "V11859" "V11860" "V11861" "V11862" "V11863" "V11864" "V11865" "V11866" "V11867" "V11868" "V11869" "V11870" "V11871" "V11872" "V11873" "V11874" "V11875" "V11876" "V11877" "V11878" "V11879" "V11880" "V11881" "V11882" "V11883" "V11884" "V11885" "V11886" "V11887" "V11888" "V11889" "V11890" "V11891" "V11892" "V11893" "V11894" "V11895" "V11896" "V11897" "V11898" "V11899" "V11900" "V11901" "V11902" "V11903" "V11904" "V11905" "V11906" "V11907" "V11908" "V11909" "V11910" "V11911" "V11912" "V11913" "V11914" "V11915" "V11916" "V11917" "V11918" "V11919" "V11920" "V11921" "V11922" "V11923" "V11924" "V11925" "V11926" "V11927" "V11928" "V11929" "V11930" "V11931" "V11932" "V11933" "V11934" "V11935" "V11936" "V11937" "V11938" "V11939" "V11940" "V11941" "V11942" "V11943" "V11944" "V11945" "V11946" "V11947" "V11948" "V11949" "V11950" "V11951" "V11952" "V11953" "V11954" "V11955" "V11956" "V11957" "V11958" "V11959" "V11960" "V11961" "V11962" "V11963" "V11964" "V11965" "V11966" "V11967" "V11968" "V11969" "V11970" "V11971" "V11972" "V11973" "V11974" "V11975" "V11976" "V11977" "V11978" "V11979" "V11980" "V11981" "V11982" "V11983" "V11984" "V11985" "V11986" "V11987" "V11988" "V11989" "V11990" "V11991" "V11992" "V11993" "V11994" "V11995" "V11996" "V11997" "V11998" "V11999" "V12000" "V12001" "V12002" "V12003" "V12004" "V12005" "V12006" "V12007" "V12008" "V12009" "V12010" "V12011" "V12012" "V12013" "V12014" "V12015" "V12016" "V12017" "V12018" "V12019" "V12020" "V12021" "V12022" "V12023" "V12024" "V12025" "V12026" "V12027" "V12028" "V12029" "V12030" "V12031" "V12032" "V12033" "V12034" "V12035" "V12036" "V12037" "V12038" "V12039" "V12040" "V12041" "V12042" "V12043" "V12044" "V12045" "V12046" "V12047" "V12048" "V12049" "V12050" "V12051" "V12052" "V12053" "V12054" "V12055" "V12056" "V12057" "V12058" "V12059" "V12060" "V12061" "V12062" "V12063" "V12064" "V12065" "V12066" "V12067" "V12068" "V12069" "V12070" "V12071" "V12072" "V12073" "V12074" "V12075" "V12076" "V12077" "V12078" "V12079" "V12080" "V12081" "V12082" "V12083" "V12084" "V12085" "V12086" "V12087" "V12088" "V12089" "V12090" "V12091" "V12092" "V12093" "V12094" "V12095" "V12096" "V12097" "V12098" "V12099" "V12100" "V12101" "V12102" "V12103" "V12104" "V12105" "V12106" "V12107" "V12108" "V12109" "V12110" "V12111" "V12112" "V12113" "V12114" "V12115" "V12116" "V12117" "V12118" "V12119" "V12120" "V12121" "V12122" "V12123" "V12124" "V12125" "V12126" "V12127" "V12128" "V12129" "V12130" "V12131" "V12132" "V12133" "V12134" "V12135" "V12136" "V12137" "V12138" "V12139" "V12140" "V12141" "V12142" "V12143" "V12144" "V12145" "V12146" "V12147" "V12148" "V12149" "V12150" "V12151" "V12152" "V12153" "V12154" "V12155" "V12156" "V12157" "V12158" "V12159" "V12160" "V12161" "V12162" "V12163" "V12164" "V12165" "V12166" "V12167" "V12168" "V12169" "V12170" "V12171" "V12172" "V12173" "V12174" "V12175" "V12176" "V12177" "V12178" "V12179" "V12180" "V12181" "V12182" "V12183" "V12184" "V12185" "V12186" "V12187" "V12188" "V12189" "V12190" "V12191" "V12192" "V12193" "V12194" "V12195" "V12196" "V12197" "V12198" "V12199" "V12200" "V12201" "V12202" "V12203" "V12204" "V12205" "V12206" "V12207" "V12208" "V12209" "V12210" "V12211" "V12212" "V12213" "V12214" "V12215" "V12216" "V12217" "V12218" "V12219" "V12220" "V12221" "V12222" "V12223" "V12224" "V12225" "V12226" "V12227" "V12228" "V12229" "V12230" "V12231" "V12232" "V12233" "V12234" "V12235" "V12236" "V12237" "V12238" "V12239" "V12240" "V12241" "V12242" "V12243" "V12244" "V12245" "V12246" "V12247" "V12248" "V12249" "V12250" "V12251" "V12252" "V12253" "V12254" "V12255" "V12256" "V12257" "V12258" "V12259" "V12260" "V12261" "V12262" "V12263" "V12264" "V12265" "V12266" "V12267" "V12268" "V12269" "V12270" "V12271" "V12272" "V12273" "V12274" "V12275" "V12276" "V12277" "V12278" "V12279" "V12280" "V12281" "V12282" "V12283" "V12284" "V12285" "V12286" "V12287" "V12288" "V12289" "V12290" "V12291" "V12292" "V12293" "V12294" "V12295" "V12296" "V12297" "V12298" "V12299" "V12300" "V12301" "V12302" "V12303" "V12304" "V12305" "V12306" "V12307" "V12308" "V12309" "V12310" "V12311" "V12312" "V12313" "V12314" "V12315" "V12316" "V12317" "V12318" "V12319" "V12320" "V12321" "V12322" "V12323" "V12324" "V12325" "V12326" "V12327" "V12328" "V12329" "V12330" "V12331" "V12332" "V12333" "V12334" "V12335" "V12336" "V12337" "V12338" "V12339" "V12340" "V12341" "V12342" "V12343" "V12344" "V12345" "V12346" "V12347" "V12348" "V12349" "V12350" "V12351" "V12352" "V12353" "V12354" "V12355" "V12356" "V12357" "V12358" "V12359" "V12360" "V12361" "V12362" "V12363" "V12364" "V12365" "V12366" "V12367" "V12368" "V12369" "V12370" "V12371" "V12372" "V12373" "V12374" "V12375" "V12376" "V12377" "V12378" "V12379" "V12380" "V12381" "V12382" "V12383" "V12384" "V12385" "V12386" "V12387" "V12388" "V12389" "V12390" "V12391" "V12392" "V12393" "V12394" "V12395" "V12396" "V12397" "V12398" "V12399" "V12400" "V12401" "V12402" "V12403" "V12404" "V12405" "V12406" "V12407" "V12408" "V12409" "V12410" "V12411" "V12412" "V12413" "V12414" "V12415" "V12416" "V12417" "V12418" "V12419" "V12420" "V12421" "V12422" "V12423" "V12424" "V12425" "V12426" "V12427" "V12428" "V12429" "V12430" "V12431" "V12432" "V12433" "V12434" "V12435" "V12436" "V12437" "V12438" "V12439" "V12440" "V12441" "V12442" "V12443" "V12444" "V12445" "V12446" "V12447" "V12448" "V12449" "V12450" "V12451" "V12452" "V12453" "V12454" "V12455" "V12456" "V12457" "V12458" "V12459" "V12460" "V12461" "V12462" "V12463" "V12464" "V12465" "V12466" "V12467" "V12468" "V12469" "V12470" "V12471" "V12472" "V12473" "V12474" "V12475" "V12476" "V12477" "V12478" "V12479" "V12480" "V12481" "V12482" "V12483" "V12484" "V12485" "V12486" "V12487" "V12488" "V12489" "V12490" "V12491" "V12492" "V12493" "V12494" "V12495" "V12496" "V12497" "V12498" "V12499" "V12500" "V12501" "V12502" "V12503" "V12504" "V12505" "V12506" "V12507" "V12508" "V12509" "V12510" "V12511" "V12512" "V12513" "V12514" "V12515" "V12516" "V12517" "V12518" "V12519" "V12520" "V12521" "V12522" "V12523" "V12524" "V12525" "V12526" "V12527" "V12528" "V12529" "V12530" "V12531" "V12532" "V12533" "V12534" "V12535" "V12536" "V12537" "V12538" "V12539" "V12540" "V12541" "V12542" "V12543" "V12544" "V12545" "V12546" "V12547" "V12548" "V12549" "V12550" "V12551" "V12552" "V12553" "V12554" "V12555" "V12556" "V12557" "V12558" "V12559" "V12560" "V12561" "V12562" "V12563" "V12564" "V12565" "V12566" "V12567" "V12568" "V12569" "V12570" "V12571" "V12572" "V12573" "V12574" "V12575" "V12576" "V12577" "V12578" "V12579" "V12580" "V12581" "V12582" "V12583" "V12584" "V12585" "V12586" "V12587" "V12588" "V12589" "V12590" "V12591" "V12592" "V12593" "V12594" "V12595" "V12596" "V12597" "V12598" "V12599" "V12600" "V12601" "V12602" "V12603" "V12604" "V12605" "V12606" "V12607" "V12608" "V12609" "V12610" "V12611" "V12612" "V12613" "V12614" "V12615" "V12616" "V12617" "V12618" "V12619" "V12620" "V12621" "V12622" "V12623" "V12624" "V12625" "V12626" "V12627" "V12628" "V12629" "V12630" "V12631" "V12632" "V12633" "V12634" "V12635" "V12636" "V12637" "V12638" "V12639" "V12640" "V12641" "V12642" "V12643" "V12644" "V12645" "V12646" "V12647" "V12648" "V12649" "V12650" "V12651" "V12652" "V12653" "V12654" "V12655" "V12656" "V12657" "V12658" "V12659" "V12660" "V12661" "V12662" "V12663" "V12664" "V12665" "V12666" "V12667" "V12668" "V12669" "V12670" "V12671" "V12672" "V12673" "V12674" "V12675" "V12676" "V12677" "V12678" "V12679" "V12680" "V12681" "V12682" "V12683" "V12684" "V12685" "V12686" "V12687" "V12688" "V12689" "V12690" "V12691" "V12692" "V12693" "V12694" "V12695" "V12696" "V12697" "V12698" "V12699" "V12700" "V12701" "V12702" "V12703" "V12704" "V12705" "V12706" "V12707" "V12708" "V12709" "V12710" "V12711" "V12712" "V12713" "V12714" "V12715" "V12716" "V12717" "V12718" "V12719" "V12720" "V12721" "V12722" "V12723" "V12724" "V12725" "V12726" "V12727" "V12728" "V12729" "V12730" "V12731" "V12732" "V12733" "V12734" "V12735" "V12736" "V12737" "V12738" "V12739" "V12740" "V12741" "V12742" "V12743" "V12744" "V12745" "V12746" "V12747" "V12748" "V12749" "V12750" "V12751" "V12752" "V12753" "V12754" "V12755" "V12756" "V12757" "V12758" "V12759" "V12760" "V12761" "V12762" "V12763" "V12764" "V12765" "V12766" "V12767" "V12768" "V12769" "V12770" "V12771" "V12772" "V12773" "V12774" "V12775" "V12776" "V12777" "V12778" "V12779" "V12780" "V12781" "V12782" "V12783" "V12784" "V12785" "V12786" "V12787" "V12788" "V12789" "V12790" "V12791" "V12792" "V12793" "V12794" "V12795" "V12796" "V12797" "V12798" "V12799" "V12800" "V12801" "V12802" "V12803" "V12804" "V12805" "V12806" "V12807" "V12808" "V12809" "V12810" "V12811" "V12812" "V12813" "V12814" "V12815" "V12816" "V12817" "V12818" "V12819" "V12820" "V12821" "V12822" "V12823" "V12824" "V12825" "V12826" "V12827" "V12828" "V12829" "V12830" "V12831" "V12832" "V12833" "V12834" "V12835" "V12836" "V12837" "V12838" "V12839" "V12840" "V12841" "V12842" "V12843" "V12844" "V12845" "V12846" "V12847" "V12848" "V12849" "V12850" "V12851" "V12852" "V12853" "V12854" "V12855" "V12856" "V12857" "V12858" "V12859" "V12860" "V12861" "V12862" "V12863" "V12864" "V12865" "V12866" "V12867" "V12868" "V12869" "V12870" "V12871" "V12872" "V12873" "V12874" "V12875" "V12876" "V12877" "V12878" "V12879" "V12880" "V12881" "V12882" "V12883" "V12884" "V12885" "V12886" "V12887" "V12888" "V12889" "V12890" "V12891" "V12892" "V12893" "V12894" "V12895" "V12896" "V12897" "V12898" "V12899" "V12900" "V12901" "V12902" "V12903" "V12904" "V12905" "V12906" "V12907" "V12908" "V12909" "V12910" "V12911" "V12912" "V12913" "V12914" "V12915" "V12916" "V12917" "V12918" "V12919" "V12920" "V12921" "V12922" "V12923" "V12924" "V12925" "V12926" "V12927" "V12928" "V12929" "V12930" "V12931" "V12932" "V12933" "V12934" "V12935" "V12936" "V12937" "V12938" "V12939" "V12940" "V12941" "V12942" "V12943" "V12944" "V12945" "V12946" "V12947" "V12948" "V12949" "V12950" "V12951" "V12952" "V12953" "V12954" "V12955" "V12956" "V12957" "V12958" "V12959" "V12960" "V12961" "V12962" "V12963" "V12964" "V12965" "V12966" "V12967" "V12968" "V12969" "V12970" "V12971" "V12972" "V12973" "V12974" "V12975" "V12976" "V12977" "V12978" "V12979" "V12980" "V12981" "V12982" "V12983" "V12984" "V12985" "V12986" "V12987" "V12988" "V12989" "V12990" "V12991" "V12992" "V12993" "V12994" "V12995" "V12996" "V12997" "V12998" "V12999" "V13000" "V13001" "V13002" "V13003" "V13004" "V13005" "V13006" "V13007" "V13008" "V13009" "V13010" "V13011" "V13012" "V13013" "V13014" "V13015" "V13016" "V13017" "V13018" "V13019" "V13020" "V13021" "V13022" "V13023" "V13024" "V13025" "V13026" "V13027" "V13028" "V13029" "V13030" "V13031" "V13032" "V13033" "V13034" "V13035" "V13036" "V13037" "V13038" "V13039" "V13040" "V13041" "V13042" "V13043" "V13044" "V13045" "V13046" "V13047" "V13048" "V13049" "V13050" "V13051" "V13052" "V13053" "V13054" "V13055" "V13056" "V13057" "V13058" "V13059" "V13060" "V13061" "V13062" "V13063" "V13064" "V13065" "V13066" "V13067" "V13068" "V13069" "V13070" "V13071" "V13072" "V13073" "V13074" "V13075" "V13076" "V13077" "V13078" "V13079" "V13080" "V13081" "V13082" "V13083" "V13084" "V13085" "V13086" "V13087" "V13088" "V13089" "V13090" "V13091" "V13092" "V13093" "V13094" "V13095" "V13096" "V13097" "V13098" "V13099" "V13100" "V13101" "V13102" "V13103" "V13104" "V13105" "V13106" "V13107" "V13108" "V13109" "V13110" "V13111" "V13112" "V13113" "V13114" "V13115" "V13116" "V13117" "V13118" "V13119" "V13120" "V13121" "V13122" "V13123" "V13124" "V13125" "V13126" "V13127" "V13128" "V13129" "V13130" "V13131" "V13132" "V13133" "V13134" "V13135" "V13136" "V13137" "V13138" "V13139" "V13140" "V13141" "V13142" "V13143" "V13144" "V13145" "V13146" "V13147" "V13148" "V13149" "V13150" "V13151" "V13152" "V13153" "V13154" "V13155" "V13156" "V13157" "V13158" "V13159" "V13160" "V13161" "V13162" "V13163" "V13164" "V13165" "V13166" "V13167" "V13168" "V13169" "V13170" "V13171" "V13172" "V13173" "V13174" "V13175" "V13176" "V13177" "V13178" "V13179" "V13180" "V13181" "V13182" "V13183" "V13184" "V13185" "V13186" "V13187" "V13188" "V13189" "V13190" "V13191" "V13192" "V13193" "V13194" "V13195" "V13196" "V13197" "V13198" "V13199" "V13200" "V13201" "V13202" "V13203" "V13204" "V13205" "V13206" "V13207" "V13208" "V13209" "V13210" "V13211" "V13212" "V13213" "V13214" "V13215" "V13216" "V13217" "V13218" "V13219" "V13220" "V13221" "V13222" "V13223" "V13224" "V13225" "V13226" "V13227" "V13228" "V13229" "V13230" "V13231" "V13232" "V13233" "V13234" "V13235" "V13236" "V13237" "V13238" "V13239" "V13240" "V13241" "V13242" "V13243" "V13244" "V13245" "V13246" "V13247" "V13248" "V13249" "V13250" "V13251" "V13252" "V13253" "V13254" "V13255" "V13256" "V13257" "V13258" "V13259" "V13260" "V13261" "V13262" "V13263" "V13264" "V13265" "V13266" "V13267" "V13268" "V13269" "V13270" "V13271" "V13272" "V13273" "V13274" "V13275" "V13276" "V13277" "V13278" "V13279" "V13280" "V13281" "V13282" "V13283" "V13284" "V13285" "V13286" "V13287" "V13288" "V13289" "V13290" "V13291" "V13292" "V13293" "V13294" "V13295" "V13296" "V13297" "V13298" "V13299" "V13300" "V13301" "V13302" "V13303" "V13304" "V13305" "V13306" "V13307" "V13308" "V13309" "V13310" "V13311" "V13312" "V13313" "V13314" "V13315" "V13316" "V13317" "V13318" "V13319" "V13320" "V13321" "V13322" "V13323" "V13324" "V13325" "V13326" "V13327" "V13328" "V13329" "V13330" "V13331" "V13332" "V13333" "V13334" "V13335" "V13336" "V13337" "V13338" "V13339" "V13340" "V13341" "V13342" "V13343" "V13344" "V13345" "V13346" "V13347" "V13348" "V13349" "V13350" "V13351" "V13352" "V13353" "V13354" "V13355" "V13356" "V13357" "V13358" "V13359" "V13360" "V13361" "V13362" "V13363" "V13364" "V13365" "V13366" "V13367" "V13368" "V13369" "V13370" "V13371" "V13372" "V13373" "V13374" "V13375" "V13376" "V13377" "V13378" "V13379" "V13380" "V13381" "V13382" "V13383" "V13384" "V13385" "V13386" "V13387" "V13388" "V13389" "V13390" "V13391" "V13392" "V13393" "V13394" "V13395" "V13396" "V13397" "V13398" "V13399" "V13400" "V13401" "V13402" "V13403" "V13404" "V13405" "V13406" "V13407" "V13408" "V13409" "V13410" "V13411" "V13412" "V13413" "V13414" "V13415" "V13416" "V13417" "V13418" "V13419" "V13420" "V13421" "V13422" "V13423" "V13424" "V13425" "V13426" "V13427" "V13428" "V13429" "V13430" "V13431" "V13432" "V13433" "V13434" "V13435" "V13436" "V13437" "V13438" "V13439" "V13440" "V13441" "V13442" "V13443" "V13444" "V13445" "V13446" "V13447" "V13448" "V13449" "V13450" "V13451" "V13452" "V13453" "V13454" "V13455" "V13456" "V13457" "V13458" "V13459" "V13460" "V13461" "V13462" "V13463" "V13464" "V13465" "V13466" "V13467" "V13468" "V13469" "V13470" "V13471" "V13472" "V13473" "V13474" "V13475" "V13476" "V13477" "V13478" "V13479" "V13480" "V13481" "V13482" "V13483" "V13484" "V13485" "V13486" "V13487" "V13488" "V13489" "V13490" "V13491" "V13492" "V13493" "V13494" "V13495" "V13496" "V13497" "V13498" "V13499" "V13500" "V13501" "V13502" "V13503" "V13504" "V13505" "V13506" "V13507" "V13508" "V13509" "V13510" "V13511" "V13512" "V13513" "V13514" "V13515" "V13516" "V13517" "V13518" "V13519" "V13520" "V13521" "V13522" "V13523" "V13524" "V13525" "V13526" "V13527" "V13528" "V13529" "V13530" "V13531" "V13532" "V13533" "V13534" "V13535" "V13536" "V13537" "V13538" "V13539" "V13540" "V13541" "V13542" "V13543" "V13544" "V13545" "V13546" "V13547" "V13548" "V13549" "V13550" "V13551" "V13552" "V13553" "V13554" "V13555" "V13556" "V13557" "V13558" "V13559" "V13560" "V13561" "V13562" "V13563" "V13564" "V13565" "V13566" "V13567" "V13568" "V13569" "V13570" "V13571" "V13572" "V13573" "V13574" "V13575" "V13576" "V13577" "V13578" "V13579" "V13580" "V13581" "V13582" "V13583" "V13584" "V13585" "V13586" "V13587" "V13588" "V13589" "V13590" "V13591" "V13592" "V13593" "V13594" "V13595" "V13596" "V13597" "V13598" "V13599" "V13600" "V13601" "V13602" "V13603" "V13604" "V13605" "V13606" "V13607" "V13608" "V13609" "V13610" "V13611" "V13612" "V13613" "V13614" "V13615" "V13616" "V13617" "V13618" "V13619" "V13620" "V13621" "V13622" "V13623" "V13624" "V13625" "V13626" "V13627" "V13628" "V13629" "V13630" "V13631" "V13632" "V13633" "V13634" "V13635" "V13636" "V13637" "V13638" "V13639" "V13640" "V13641" "V13642" "V13643" "V13644" "V13645" "V13646" "V13647" "V13648" "V13649" "V13650" "V13651" "V13652" "V13653" "V13654" "V13655" "V13656" "V13657" "V13658" "V13659" "V13660" "V13661" "V13662" "V13663" "V13664" "V13665" "V13666" "V13667" "V13668" "V13669" "V13670" "V13671" "V13672" "V13673" "V13674" "V13675" "V13676" "V13677" "V13678" "V13679" "V13680" "V13681" "V13682" "V13683" "V13684" "V13685" "V13686" "V13687" "V13688" "V13689" "V13690" "V13691" "V13692" "V13693" "V13694" "V13695" "V13696" "V13697" "V13698" "V13699" "V13700" "V13701" "V13702" "V13703" "V13704" "V13705" "V13706" "V13707" "V13708" "V13709" "V13710" "V13711" "V13712" "V13713" "V13714" "V13715" "V13716" "V13717" "V13718" "V13719" "V13720" "V13721" "V13722" "V13723" "V13724" "V13725" "V13726" "V13727" "V13728" "V13729" "V13730" "V13731" "V13732" "V13733" "V13734" "V13735" "V13736" "V13737" "V13738" "V13739" "V13740" "V13741" "V13742" "V13743" "V13744" "V13745" "V13746" "V13747" "V13748" "V13749" "V13750" "V13751" "V13752" "V13753" "V13754" "V13755" "V13756" "V13757" "V13758" "V13759" "V13760" "V13761" "V13762" "V13763" "V13764" "V13765" "V13766" "V13767" "V13768" "V13769" "V13770" "V13771" "V13772" "V13773" "V13774" "V13775" "V13776" "V13777" "V13778" "V13779" "V13780" "V13781" "V13782" "V13783" "V13784" "V13785" "V13786" "V13787" "V13788" "V13789" "V13790" "V13791" "V13792" "V13793" "V13794" "V13795" "V13796" "V13797" "V13798" "V13799" "V13800" "V13801" "V13802" "V13803" "V13804" "V13805" "V13806" "V13807" "V13808" "V13809" "V13810" "V13811" "V13812" "V13813" "V13814" "V13815" "V13816" "V13817" "V13818" "V13819" "V13820" "V13821" "V13822" "V13823" "V13824" "V13825" "V13826" "V13827" "V13828" "V13829" "V13830" "V13831" "V13832" "V13833" "V13834" "V13835" "V13836" "V13837" "V13838" "V13839" "V13840" "V13841" "V13842" "V13843" "V13844" "V13845" "V13846" "V13847" "V13848" "V13849" "V13850" "V13851" "V13852" "V13853" "V13854" "V13855" "V13856" "V13857" "V13858" "V13859" "V13860" "V13861" "V13862" "V13863" "V13864" "V13865" "V13866" "V13867" "V13868" "V13869" "V13870" "V13871" "V13872" "V13873" "V13874" "V13875" "V13876" "V13877" "V13878" "V13879" "V13880" "V13881" "V13882" "V13883" "V13884" "V13885" "V13886" "V13887" "V13888" "V13889" "V13890" "V13891" "V13892" "V13893" "V13894" "V13895" "V13896" "V13897" "V13898" "V13899" "V13900" "V13901" "V13902" "V13903" "V13904" "V13905" "V13906" "V13907" "V13908" "V13909" "V13910" "V13911" "V13912" "V13913" "V13914" "V13915" "V13916" "V13917" "V13918" "V13919" "V13920" "V13921" "V13922" "V13923" "V13924" "V13925" "V13926" "V13927" "V13928" "V13929" "V13930" "V13931" "V13932" "V13933" "V13934" "V13935" "V13936" "V13937" "V13938" "V13939" "V13940" "V13941" "V13942" "V13943" "V13944" "V13945" "V13946" "V13947" "V13948" "V13949" "V13950" "V13951" "V13952" "V13953" "V13954" "V13955" "V13956" "V13957" "V13958" "V13959" "V13960" "V13961" "V13962" "V13963" "V13964" "V13965" "V13966" "V13967" "V13968" "V13969" "V13970" "V13971" "V13972" "V13973" "V13974" "V13975" "V13976" "V13977" "V13978" "V13979" "V13980" "V13981" "V13982" "V13983" "V13984" "V13985" "V13986" "V13987" "V13988" "V13989" "V13990" "V13991" "V13992" "V13993" "V13994" "V13995" "V13996" "V13997" "V13998" "V13999" "V14000" "V14001" "V14002" "V14003" "V14004" "V14005" "V14006" "V14007" "V14008" "V14009" "V14010" "V14011" "V14012" "V14013" "V14014" "V14015" "V14016" "V14017" "V14018" "V14019" "V14020" "V14021" "V14022" "V14023" "V14024" "V14025" "V14026" "V14027" "V14028" "V14029" "V14030" "V14031" "V14032" "V14033" "V14034" "V14035" "V14036" "V14037" "V14038" "V14039" "V14040" "V14041" "V14042" "V14043" "V14044" "V14045" "V14046" "V14047" "V14048" "V14049" "V14050" "V14051" "V14052" "V14053" "V14054" "V14055" "V14056" "V14057" "V14058" "V14059" "V14060" "V14061" "V14062" "V14063" "V14064" "V14065" "V14066" "V14067" "V14068" "V14069" "V14070" "V14071" "V14072" "V14073" "V14074" "V14075" "V14076" "V14077" "V14078" "V14079" "V14080" "V14081" "V14082" "V14083" "V14084" "V14085" "V14086" "V14087" "V14088" "V14089" "V14090" "V14091" "V14092" "V14093" "V14094" "V14095" "V14096" "V14097" "V14098" "V14099" "V14100" "V14101" "V14102" "V14103" "V14104" "V14105" "V14106" "V14107" "V14108" "V14109" "V14110" "V14111" "V14112" "V14113" "V14114" "V14115" "V14116" "V14117" "V14118" "V14119" "V14120" "V14121" "V14122" "V14123" "V14124" "V14125" "V14126" "V14127" "V14128" "V14129" "V14130" "V14131" "V14132" "V14133" "V14134" "V14135" "V14136" "V14137" "V14138" "V14139" "V14140" "V14141" "V14142" "V14143" "V14144" "V14145" "V14146" "V14147" "V14148" "V14149" "V14150" "V14151" "V14152" "V14153" "V14154" "V14155" "V14156" "V14157" "V14158" "V14159" "V14160" "V14161" "V14162" "V14163" "V14164" "V14165" "V14166" "V14167" "V14168" "V14169" "V14170" "V14171" "V14172" "V14173" "V14174" "V14175" "V14176" "V14177" "V14178" "V14179" "V14180" "V14181" "V14182" "V14183" "V14184" "V14185" "V14186" "V14187" "V14188" "V14189" "V14190" "V14191" "V14192" "V14193" "V14194" "V14195" "V14196" "V14197" "V14198" "V14199" "V14200" "V14201" "V14202" "V14203" "V14204" "V14205" "V14206" "V14207" "V14208" "V14209" "V14210" "V14211" "V14212" "V14213" "V14214" "V14215" "V14216" "V14217" "V14218" "V14219" "V14220" "V14221" "V14222" "V14223" "V14224" "V14225" "V14226" "V14227" "V14228" "V14229" "V14230" "V14231" "V14232" "V14233" "V14234" "V14235" "V14236" "V14237" "V14238" "V14239" "V14240" "V14241" "V14242" "V14243" "V14244" "V14245" "V14246" "V14247" "V14248" "V14249" "V14250" "V14251" "V14252" "V14253" "V14254" "V14255" "V14256" "V14257" "V14258" "V14259" "V14260" "V14261" "V14262" "V14263" "V14264" "V14265" "V14266" "V14267" "V14268" "V14269" "V14270" "V14271" "V14272" "V14273" "V14274" "V14275" "V14276" "V14277" "V14278" "V14279" "V14280" "V14281" "V14282" "V14283" "V14284" "V14285" "V14286" "V14287" "V14288" "V14289" "V14290" "V14291" "V14292" "V14293" "V14294" "V14295" "V14296" "V14297" "V14298" "V14299" "V14300" "V14301" "V14302" "V14303" "V14304" "V14305" "V14306" "V14307" "V14308" "V14309" "V14310" "V14311" "V14312" "V14313" "V14314" "V14315" "V14316" "V14317" "V14318" "V14319" "V14320" "V14321" "V14322" "V14323" "V14324" "V14325" "V14326" "V14327" "V14328" "V14329" "V14330" "V14331" "V14332" "V14333" "V14334" "V14335" "V14336" "V14337" "V14338" "V14339" "V14340" "V14341" "V14342" "V14343" "V14344" "V14345" "V14346" "V14347" "V14348" "V14349" "V14350" "V14351" "V14352" "V14353" "V14354" "V14355" "V14356" "V14357" "V14358" "V14359" "V14360" "V14361" "V14362" "V14363" "V14364" "V14365" "V14366" "V14367" "V14368" "V14369" "V14370" "V14371" "V14372" "V14373" "V14374" "V14375" "V14376" "V14377" "V14378" "V14379" "V14380" "V14381" "V14382" "V14383" "V14384" "V14385" "V14386" "V14387" "V14388" "V14389" "V14390" "V14391" "V14392" "V14393" "V14394" "V14395" "V14396" "V14397" "V14398" "V14399" "V14400" "V14401" "V14402" "V14403" "V14404" "V14405" "V14406" "V14407" "V14408" "V14409" "V14410" "V14411" "V14412" "V14413" "V14414" "V14415" "V14416" "V14417" "V14418" "V14419" "V14420" "V14421" "V14422" "V14423" "V14424" "V14425" "V14426" "V14427" "V14428" "V14429" "V14430" "V14431" "V14432" "V14433" "V14434" "V14435" "V14436" "V14437" "V14438" "V14439" "V14440" "V14441" "V14442" "V14443" "V14444" "V14445" "V14446" "V14447" "V14448" "V14449" "V14450" "V14451" "V14452" "V14453" "V14454" "V14455" "V14456" "V14457" "V14458" "V14459" "V14460" "V14461" "V14462" "V14463" "V14464" "V14465" "V14466" "V14467" "V14468" "V14469" "V14470" "V14471" "V14472" "V14473" "V14474" "V14475" "V14476" "V14477" "V14478" "V14479" "V14480" "V14481" "V14482" "V14483" "V14484" "V14485" "V14486" "V14487" "V14488" "V14489" "V14490" "V14491" "V14492" "V14493" "V14494" "V14495" "V14496" "V14497" "V14498" "V14499" "V14500" "V14501" "V14502" "V14503" "V14504" "V14505" "V14506" "V14507" "V14508" "V14509" "V14510" "V14511" "V14512" "V14513" "V14514" "V14515" "V14516" "V14517" "V14518" "V14519" "V14520" "V14521" "V14522" "V14523" "V14524" "V14525" "V14526" "V14527" "V14528" "V14529" "V14530" "V14531" "V14532" "V14533" "V14534" "V14535" "V14536" "V14537" "V14538" "V14539" "V14540" "V14541" "V14542" "V14543" "V14544" "V14545" "V14546" "V14547" "V14548" "V14549" "V14550" "V14551" "V14552" "V14553" "V14554" "V14555" "V14556" "V14557" "V14558" "V14559" "V14560" "V14561" "V14562" "V14563" "V14564" "V14565" "V14566" "V14567" "V14568" "V14569" "V14570" "V14571" "V14572" "V14573" "V14574" "V14575" "V14576" "V14577" "V14578" "V14579" "V14580" "V14581" "V14582" "V14583" "V14584" "V14585" "V14586" "V14587" "V14588" "V14589" "V14590" "V14591" "V14592" "V14593" "V14594" "V14595" "V14596" "V14597" "V14598" "V14599" "V14600" "V14601" "V14602" "V14603" "V14604" "V14605" "V14606" "V14607" "V14608" "V14609" "V14610" "V14611" "V14612" "V14613" "V14614" "V14615" "V14616" "V14617" "V14618" "V14619" "V14620" "V14621" "V14622" "V14623" "V14624" "V14625" "V14626" "V14627" "V14628" "V14629" "V14630" "V14631" "V14632" "V14633" "V14634" "V14635" "V14636" "V14637" "V14638" "V14639" "V14640" "V14641" "V14642" "V14643" "V14644" "V14645" "V14646" "V14647" "V14648" "V14649" "V14650" "V14651" "V14652" "V14653" "V14654" "V14655" "V14656" "V14657" "V14658" "V14659" "V14660" "V14661" "V14662" "V14663" "V14664" "V14665" "V14666" "V14667" "V14668" "V14669" "V14670" "V14671" "V14672" "V14673" "V14674" "V14675" "V14676" "V14677" "V14678" "V14679" "V14680" "V14681" "V14682" "V14683" "V14684" "V14685" "V14686" "V14687" "V14688" "V14689" "V14690" "V14691" "V14692" "V14693" "V14694" "V14695" "V14696" "V14697" "V14698" "V14699" "V14700" "V14701" "V14702" "V14703" "V14704" "V14705" "V14706" "V14707" "V14708" "V14709" "V14710" "V14711" "V14712" "V14713" "V14714" "V14715" "V14716" "V14717" "V14718" "V14719" "V14720" "V14721" "V14722" "V14723" "V14724" "V14725" "V14726" "V14727" "V14728" "V14729" "V14730" "V14731" "V14732" "V14733" "V14734" "V14735" "V14736" "V14737" "V14738" "V14739" "V14740" "V14741" "V14742" "V14743" "V14744" "V14745" "V14746" "V14747" "V14748" "V14749" "V14750" "V14751" "V14752" "V14753" "V14754" "V14755" "V14756" "V14757" "V14758" "V14759" "V14760" "V14761" "V14762" "V14763" "V14764" "V14765" "V14766" "V14767" "V14768" "V14769" "V14770" "V14771" "V14772" "V14773" "V14774" "V14775" "V14776" "V14777" "V14778" "V14779" "V14780" "V14781" "V14782" "V14783" "V14784" "V14785" "V14786" "V14787" "V14788" "V14789" "V14790" "V14791" "V14792" "V14793" "V14794" "V14795" "V14796" "V14797" "V14798" "V14799" "V14800" "V14801" "V14802" "V14803" "V14804" "V14805" "V14806" "V14807" "V14808" "V14809" "V14810" "V14811" "V14812" "V14813" "V14814" "V14815" "V14816" "V14817" "V14818" "V14819" "V14820" "V14821" "V14822" "V14823" "V14824" "V14825" "V14826" "V14827" "V14828" "V14829" "V14830" "V14831" "V14832" "V14833" "V14834" "V14835" "V14836" "V14837" "V14838" "V14839" "V14840" "V14841" "V14842" "V14843" "V14844" "V14845" "V14846" "V14847" "V14848" "V14849" "V14850" "V14851" "V14852" "V14853" "V14854" "V14855" "V14856" "V14857" "V14858" "V14859" "V14860" "V14861" "V14862" "V14863" "V14864" "V14865" "V14866" "V14867" "V14868" "V14869" "V14870" "V14871" "V14872" "V14873" "V14874" "V14875" "V14876" "V14877" "V14878" "V14879" "V14880" "V14881" "V14882" "V14883" "V14884" "V14885" "V14886" "V14887" "V14888" "V14889" "V14890" "V14891" "V14892" "V14893" "V14894" "V14895" "V14896" "V14897" "V14898" "V14899" "V14900" "V14901" "V14902" "V14903" "V14904" "V14905" "V14906" "V14907" "V14908" "V14909" "V14910" "V14911" "V14912" "V14913" "V14914" "V14915" "V14916" "V14917" "V14918" "V14919" "V14920" "V14921" "V14922" "V14923" "V14924" "V14925" "V14926" "V14927" "V14928" "V14929" "V14930" "V14931" "V14932" "V14933" "V14934" "V14935" "V14936" "V14937" "V14938" "V14939" "V14940" "V14941" "V14942" "V14943" "V14944" "V14945" "V14946" "V14947" "V14948" "V14949" "V14950" "V14951" "V14952" "V14953" "V14954" "V14955" "V14956" "V14957" "V14958" "V14959" "V14960" "V14961" "V14962" "V14963" "V14964" "V14965" "V14966" "V14967" "V14968" "V14969" "V14970" "V14971" "V14972" "V14973" "V14974" "V14975" "V14976" "V14977" "V14978" "V14979" "V14980" "V14981" "V14982" "V14983" "V14984" "V14985" "V14986" "V14987" "V14988" "V14989" "V14990" "V14991" "V14992" "V14993" "V14994" "V14995" "V14996" "V14997" "V14998" "V14999" "V15000" "V15001" "V15002" "V15003" "V15004" "V15005" "V15006" "V15007" "V15008" "V15009" "V15010" "V15011" "V15012" "V15013" "V15014" "V15015" "V15016" "V15017" "V15018" "V15019" "V15020" "V15021" "V15022" "V15023" "V15024" "V15025" "V15026" "V15027" "V15028" "V15029" "V15030" "V15031" "V15032" "V15033" "V15034" "V15035" "V15036" "V15037" "V15038" "V15039" "V15040" "V15041" "V15042" "V15043" "V15044" "V15045" "V15046" "V15047" "V15048" "V15049" "V15050" "V15051" "V15052" "V15053" "V15054" "V15055" "V15056" "V15057" "V15058" "V15059" "V15060" "V15061" "V15062" "V15063" "V15064" "V15065" "V15066" "V15067" "V15068" "V15069" "V15070" "V15071" "V15072" "V15073" "V15074" "V15075" "V15076" "V15077" "V15078" "V15079" "V15080" "V15081" "V15082" "V15083" "V15084" "V15085" "V15086" "V15087" "V15088" "V15089" "V15090" "V15091" "V15092" "V15093" "V15094" "V15095" "V15096" "V15097" "V15098" "V15099" "V15100" "V15101" "V15102" "V15103" "V15104" "V15105" "V15106" "V15107" "V15108" "V15109" "V15110" "V15111" "V15112" "V15113" "V15114" "V15115" "V15116" "V15117" "V15118" "V15119" "V15120" "V15121" "V15122" "V15123" "V15124" "V15125" "V15126" "V15127" "V15128" "V15129" "V15130" "V15131" "V15132" "V15133" "V15134" "V15135" "V15136" "V15137" "V15138" "V15139" "V15140" "V15141" "V15142" "V15143" "V15144" "V15145" "V15146" "V15147" "V15148" "V15149" "V15150" "V15151" "V15152" "V15153" "V15154" "V15155" "V15156" "V15157" "V15158" "V15159" "V15160" "V15161" "V15162" "V15163" "V15164" "V15165" "V15166" "V15167" "V15168" "V15169" "V15170" "V15171" "V15172" "V15173" "V15174" "V15175" "V15176" "V15177" "V15178" "V15179" "V15180" "V15181" "V15182" "V15183" "V15184" "V15185" "V15186" "V15187" "V15188" "V15189" "V15190" "V15191" "V15192" "V15193" "V15194" "V15195" "V15196" "V15197" "V15198" "V15199" "V15200" "V15201" "V15202" "V15203" "V15204" "V15205" "V15206" "V15207" "V15208" "V15209" "V15210" "V15211" "V15212" "V15213" "V15214" "V15215" "V15216" "V15217" "V15218" "V15219" "V15220" "V15221" "V15222" "V15223" "V15224" "V15225" "V15226" "V15227" "V15228" "V15229" "V15230" "V15231" "V15232" "V15233" "V15234" "V15235" "V15236" "V15237" "V15238" "V15239" "V15240" "V15241" "V15242" "V15243" "V15244" "V15245" "V15246" "V15247" "V15248" "V15249" "V15250" "V15251" "V15252" "V15253" "V15254" "V15255" "V15256" "V15257" "V15258" "V15259" "V15260" "V15261" "V15262" "V15263" "V15264" "V15265" "V15266" "V15267" "V15268" "V15269" "V15270" "V15271" "V15272" "V15273" "V15274" "V15275" "V15276" "V15277" "V15278" "V15279" "V15280" "V15281" "V15282" "V15283" "V15284" "V15285" "V15286" "V15287" "V15288" "V15289" "V15290" "V15291" "V15292" "V15293" "V15294" "V15295" "V15296" "V15297" "V15298" "V15299" "V15300" "V15301" "V15302" "V15303" "V15304" "V15305" "V15306" "V15307" "V15308" "V15309" "V15310" "V15311" "V15312" "V15313" "V15314" "V15315" "V15316" "V15317" "V15318" "V15319" "V15320" "V15321" "V15322" "V15323" "V15324" "V15325" "V15326" "V15327" "V15328" "V15329" "V15330" "V15331" "V15332" "V15333" "V15334" "V15335" "V15336" "V15337" "V15338" "V15339" "V15340" "V15341" "V15342" "V15343" "V15344" "V15345" "V15346" "V15347" "V15348" "V15349" "V15350" "V15351" "V15352" "V15353" "V15354" "V15355" "V15356" "V15357" "V15358" "V15359" "V15360" "V15361" "V15362" "V15363" "V15364" "V15365" "V15366" "V15367" "V15368" "V15369" "V15370" "V15371" "V15372" "V15373" "V15374" "V15375" "V15376" "V15377" "V15378" "V15379" "V15380" "V15381" "V15382" "V15383" "V15384" "V15385" "V15386" "V15387" "V15388" "V15389" "V15390" "V15391" "V15392" "V15393" "V15394" "V15395" "V15396" "V15397" "V15398" "V15399" "V15400" "V15401" "V15402" "V15403" "V15404" "V15405" "V15406" "V15407" "V15408" "V15409" "V15410" "V15411" "V15412" "V15413" "V15414" "V15415" "V15416" "V15417" "V15418" "V15419" "V15420" "V15421" "V15422" "V15423" "V15424" "V15425" "V15426" "V15427" "V15428" "V15429" "V15430" "V15431" "V15432" "V15433" "V15434" "V15435" "V15436" "V15437" "V15438" "V15439" "V15440" "V15441" "V15442" "V15443" "V15444" "V15445" "V15446" "V15447" "V15448" "V15449" "V15450" "V15451" "V15452" "V15453" "V15454" "V15455" "V15456" "V15457" "V15458" "V15459" "V15460" "V15461" "V15462" "V15463" "V15464" "V15465" "V15466" "V15467" "V15468" "V15469" "V15470" "V15471" "V15472" "V15473" "V15474" "V15475" "V15476" "V15477" "V15478" "V15479" "V15480" "V15481" "V15482" "V15483" "V15484" "V15485" "V15486" "V15487" "V15488" "V15489" "V15490" "V15491" "V15492" "V15493" "V15494" "V15495" "V15496" "V15497" "V15498" "V15499" "V15500" "V15501" "V15502" "V15503" "V15504" "V15505" "V15506" "V15507" "V15508" "V15509" "V15510" "V15511" "V15512" "V15513" "V15514" "V15515" "V15516" "V15517" "V15518" "V15519" "V15520" "V15521" "V15522" "V15523" "V15524" "V15525" "V15526" "V15527" "V15528" "V15529" "V15530" "V15531" "V15532" "V15533" "V15534" "V15535" "V15536" "V15537" "V15538" "V15539" "V15540" "V15541" "V15542" "V15543" "V15544" "V15545" "V15546" "V15547" "V15548" "V15549" "V15550" "V15551" "V15552" "V15553" "V15554" "V15555" "V15556" "V15557" "V15558" "V15559" "V15560" "V15561" "V15562" "V15563" "V15564" "V15565" "V15566" "V15567" "V15568" "V15569" "V15570" "V15571" "V15572" "V15573" "V15574" "V15575" "V15576" "V15577" "V15578" "V15579" "V15580" "V15581" "V15582" "V15583" "V15584" "V15585" "V15586" "V15587" "V15588" "V15589" "V15590" "V15591" "V15592" "V15593" "V15594" "V15595" "V15596" "V15597" "V15598" "V15599" "V15600" "V15601" "V15602" "V15603" "V15604" "V15605" "V15606" "V15607" "V15608" "V15609" "V15610" "V15611" "V15612" "V15613" "V15614" "V15615" "V15616" "V15617" "V15618" "V15619" "V15620" "V15621" "V15622" "V15623" "V15624" "V15625" "V15626" "V15627" "V15628" "V15629" "V15630" "V15631" "V15632" "V15633" "V15634" "V15635" "V15636" "V15637" "V15638" "V15639" "V15640" "V15641" "V15642" "V15643" "V15644" "V15645" "V15646" "V15647" "V15648" "V15649" "V15650" "V15651" "V15652" "V15653" "V15654" "V15655" "V15656" "V15657" "V15658" "V15659" "V15660" "V15661" "V15662" "V15663" "V15664" "V15665" "V15666" "V15667" "V15668" "V15669" "V15670" "V15671" "V15672" "V15673" "V15674" "V15675" "V15676" "V15677" "V15678" "V15679" "V15680" "V15681" "V15682" "V15683" "V15684" "V15685" "V15686" "V15687" "V15688" "V15689" "V15690" "V15691" "V15692" "V15693" "V15694" "V15695" "V15696" "V15697" "V15698" "V15699" "V15700" "V15701" "V15702" "V15703" "V15704" "V15705" "V15706" "V15707" "V15708" "V15709" "V15710" "V15711" "V15712" "V15713" "V15714" "V15715" "V15716" "V15717" "V15718" "V15719" "V15720" "V15721" "V15722" "V15723" "V15724" "V15725" "V15726" "V15727" "V15728" "V15729" "V15730" "V15731" "V15732" "V15733" "V15734" "V15735" "V15736" "V15737" "V15738" "V15739" "V15740" "V15741" "V15742" "V15743" "V15744" "V15745" "V15746" "V15747" "V15748" "V15749" "V15750" "V15751" "V15752" "V15753" "V15754" "V15755" "V15756" "V15757" "V15758" "V15759" "V15760" "V15761" "V15762" "V15763" "V15764" "V15765" "V15766" "V15767" "V15768" "V15769" "V15770" "V15771" "V15772" "V15773" "V15774" "V15775" "V15776" "V15777" "V15778" "V15779" "V15780" "V15781" "V15782" "V15783" "V15784" "V15785" "V15786" "V15787" "V15788" "V15789" "V15790" "V15791" "V15792" "V15793" "V15794" "V15795" "V15796" "V15797" "V15798" "V15799" "V15800" "V15801" "V15802" "V15803" "V15804" "V15805" "V15806" "V15807" "V15808" "V15809" "V15810" "V15811" "V15812" "V15813" "V15814" "V15815" "V15816" "V15817" "V15818" "V15819" "V15820" "V15821" "V15822" "V15823" "V15824" "V15825" "V15826" "V15827" "V15828" "V15829" "V15830" "V15831" "V15832" "V15833" "V15834" "V15835" "V15836" "V15837" "V15838" "V15839" "V15840" "V15841" "V15842" "V15843" "V15844" "V15845" "V15846" "V15847" "V15848" "V15849" "V15850" "V15851" "V15852" "V15853" "V15854" "V15855" "V15856" "V15857" "V15858" "V15859" "V15860" "V15861" "V15862" "V15863" "V15864" "V15865" "V15866" "V15867" "V15868" "V15869" "V15870" "V15871" "V15872" "V15873" "V15874" "V15875" "V15876" "V15877" "V15878" "V15879" "V15880" "V15881" "V15882" "V15883" "V15884" "V15885" "V15886" "V15887" "V15888" "V15889" "V15890" "V15891" "V15892" "V15893" "V15894" "V15895" "V15896" "V15897" "V15898" "V15899" "V15900" "V15901" "V15902" "V15903" "V15904" "V15905" "V15906" "V15907" "V15908" "V15909" "V15910" "V15911" "V15912" "V15913" "V15914" "V15915" "V15916" "V15917" "V15918" "V15919" "V15920" "V15921" "V15922" "V15923" "V15924" "V15925" "V15926" "V15927" "V15928" "V15929" "V15930" "V15931" "V15932" "V15933" "V15934" "V15935" "V15936" "V15937" "V15938" "V15939" "V15940" "V15941" "V15942" "V15943" "V15944" "V15945" "V15946" "V15947" "V15948" "V15949" "V15950" "V15951" "V15952" "V15953" "V15954" "V15955" "V15956" "V15957" "V15958" "V15959" "V15960" "V15961" "V15962" "V15963" "V15964" "V15965" "V15966" "V15967" "V15968" "V15969" "V15970" "V15971" "V15972" "V15973" "V15974" "V15975" "V15976" "V15977" "V15978" "V15979" "V15980" "V15981" "V15982" "V15983" "V15984" "V15985" "V15986" "V15987" "V15988" "V15989" "V15990" "V15991" "V15992" "V15993" "V15994" "V15995" "V15996" "V15997" "V15998" "V15999" "V16000" "V16001" "V16002" "V16003" "V16004" "V16005" "V16006" "V16007" "V16008" "V16009" "V16010" "V16011" "V16012" "V16013" "V16014" "V16015" "V16016" "V16017" "V16018" "V16019" "V16020" "V16021" "V16022" "V16023" "V16024" "V16025" "V16026" "V16027" "V16028" "V16029" "V16030" "V16031" "V16032" "V16033" "V16034" "V16035" "V16036" "V16037" "V16038" "V16039" "V16040" "V16041" "V16042" "V16043" "V16044" "V16045" "V16046" "V16047" "V16048" "V16049" "V16050" "V16051" "V16052" "V16053" "V16054" "V16055" "V16056" "V16057" "V16058" "V16059" "V16060" "V16061" "V16062" "V16063" "V16064" "V16065" "V16066" "V16067" "V16068" "V16069" "V16070" "V16071" "V16072" "V16073" "V16074" "V16075" "V16076" "V16077" "V16078" "V16079" "V16080" "V16081" "V16082" "V16083" "V16084" "V16085" "V16086" "V16087" "V16088" "V16089" "V16090" "V16091" "V16092" "V16093" "V16094" "V16095" "V16096" "V16097" "V16098" "V16099" "V16100" "V16101" "V16102" "V16103" "V16104" "V16105" "V16106" "V16107" "V16108" "V16109" "V16110" "V16111" "V16112" "V16113" "V16114" "V16115" "V16116" "V16117" "V16118" "V16119" "V16120" "V16121" "V16122" "V16123" "V16124" "V16125" "V16126" "V16127" "V16128" "V16129" "V16130" "V16131" "V16132" "V16133" "V16134" "V16135" "V16136" "V16137" "V16138" "V16139" "V16140" "V16141" "V16142" "V16143" "V16144" "V16145" "V16146" "V16147" "V16148" "V16149" "V16150" "V16151" "V16152" "V16153" "V16154" "V16155" "V16156" "V16157" "V16158" "V16159" "V16160" "V16161" "V16162" "V16163" "V16164" "V16165" "V16166" "V16167" "V16168" "V16169" "V16170" "V16171" "V16172" "V16173" "V16174" "V16175" "V16176" "V16177" "V16178" "V16179" "V16180" "V16181" "V16182" "V16183" "V16184" "V16185" "V16186" "V16187" "V16188" "V16189" "V16190" "V16191" "V16192" "V16193" "V16194" "V16195" "V16196" "V16197" "V16198" "V16199" "V16200" "V16201" "V16202" "V16203" "V16204" "V16205" "V16206" "V16207" "V16208" "V16209" "V16210" "V16211" "V16212" "V16213" "V16214" "V16215" "V16216" "V16217" "V16218" "V16219" "V16220" "V16221" "V16222" "V16223" "V16224" "V16225" "V16226" "V16227" "V16228" "V16229" "V16230" "V16231" "V16232" "V16233" "V16234" "V16235" "V16236" "V16237" "V16238" "V16239" "V16240" "V16241" "V16242" "V16243" "V16244" "V16245" "V16246" "V16247" "V16248" "V16249" "V16250" "V16251" "V16252" "V16253" "V16254" "V16255" "V16256" "V16257" "V16258" "V16259" "V16260" "V16261" "V16262" "V16263" "V16264" "V16265" "V16266" "V16267" "V16268" "V16269" "V16270" "V16271" "V16272" "V16273" "V16274" "V16275" "V16276" "V16277" "V16278" "V16279" "V16280" "V16281" "V16282" "V16283" "V16284" "V16285" "V16286" "V16287" "V16288" "V16289" "V16290" "V16291" "V16292" "V16293" "V16294" "V16295" "V16296" "V16297" "V16298" "V16299" "V16300" "V16301" "V16302" "V16303" "V16304" "V16305" "V16306" "V16307" "V16308" "V16309" "V16310" "V16311" "V16312" "V16313" "V16314" "V16315" "V16316" "V16317" "V16318" "V16319" "V16320" "V16321" "V16322" "V16323" "V16324" "V16325" "V16326" "V16327" "V16328" "V16329" "V16330" "V16331" "V16332" "V16333" "V16334" "V16335" "V16336" "V16337" "V16338" "V16339" "V16340" "V16341" "V16342" "V16343" "V16344" "V16345" "V16346" "V16347" "V16348" "V16349" "V16350" "V16351" "V16352" "V16353" "V16354" "V16355" "V16356" "V16357" "V16358" "V16359" "V16360" "V16361" "V16362" "V16363" "V16364" "V16365" "V16366" "V16367" "V16368" "V16369" "V16370" "V16371" "V16372" "V16373" "V16374" "V16375" "V16376" "V16377" "V16378" "V16379" "V16380" "V16381" "V16382" "V16383" "V16384" "V16385" "V16386" "V16387" "V16388" "V16389" "V16390" "V16391" "V16392" "V16393" "V16394" "V16395" "V16396" "V16397" "V16398" "V16399" "V16400" "V16401" "V16402" "V16403" "V16404" "V16405" "V16406" "V16407" "V16408" "V16409" "V16410" "V16411" "V16412" "V16413" "V16414" "V16415" "V16416" "V16417" "V16418" "V16419" "V16420" "V16421" "V16422" "V16423" "V16424" "V16425" "V16426" "V16427" "V16428" "V16429" "V16430" "V16431" "V16432" "V16433" "V16434" "V16435" "V16436" "V16437" "V16438" "V16439" "V16440" "V16441" "V16442" "V16443" "V16444" "V16445" "V16446" "V16447" "V16448" "V16449" "V16450" "V16451" "V16452" "V16453" "V16454" "V16455" "V16456" "V16457" "V16458" "V16459" "V16460" "V16461" "V16462" "V16463" "V16464" "V16465" "V16466" "V16467" "V16468" "V16469" "V16470" "V16471" "V16472" "V16473" "V16474" "V16475" "V16476" "V16477" "V16478" "V16479" "V16480" "V16481" "V16482" "V16483" "V16484" "V16485" "V16486" "V16487" "V16488" "V16489" "V16490" "V16491" "V16492" "V16493" "V16494" "V16495" "V16496" "V16497" "V16498" "V16499" "V16500" "V16501" "V16502" "V16503" "V16504" "V16505" "V16506" "V16507" "V16508" "V16509" "V16510" "V16511" "V16512" "V16513" "V16514" "V16515" "V16516" "V16517" "V16518" "V16519" "V16520" "V16521" "V16522" "V16523" "V16524" "V16525" "V16526" "V16527" "V16528" "V16529" "V16530" "V16531" "V16532" "V16533" "V16534" "V16535" "V16536" "V16537" "V16538" "V16539" "V16540" "V16541" "V16542" "V16543" "V16544" "V16545" "V16546" "V16547" "V16548" "V16549" "V16550" "V16551" "V16552" "V16553" "V16554" "V16555" "V16556" "V16557" "V16558" "V16559" "V16560" "V16561" "V16562" "V16563" "V16564" "V16565" "V16566" "V16567" "V16568" "V16569" "V16570" "V16571" "V16572" "V16573" "V16574" "V16575" "V16576" "V16577" "V16578" "V16579" "V16580" "V16581" "V16582" "V16583" "V16584" "V16585" "V16586" "V16587" "V16588" "V16589" "V16590" "V16591" "V16592" "V16593" "V16594" "V16595" "V16596" "V16597" "V16598" "V16599" "V16600" "V16601" "V16602" "V16603" "V16604" "V16605" "V16606" "V16607" "V16608" "V16609" "V16610" "V16611" "V16612" "V16613" "V16614" "V16615" "V16616" "V16617" "V16618" "V16619" "V16620" "V16621" "V16622" "V16623" "V16624" "V16625" "V16626" "V16627" "V16628" "V16629" "V16630" "V16631" "V16632" "V16633" "V16634" "V16635" "V16636" "V16637" "V16638" "V16639" "V16640" "V16641" "V16642" "V16643" "V16644" "V16645" "V16646" "V16647" "V16648" "V16649" "V16650" "V16651" "V16652" "V16653" "V16654" "V16655" "V16656" "V16657" "V16658" "V16659" "V16660" "V16661" "V16662" "V16663" "V16664" "V16665" "V16666" "V16667" "V16668" "V16669" "V16670" "V16671" "V16672" "V16673" "V16674" "V16675" "V16676" "V16677" "V16678" "V16679" "V16680" "V16681" "V16682" "V16683" "V16684" "V16685" "V16686" "V16687" "V16688" "V16689" "V16690" "V16691" "V16692" "V16693" "V16694" "V16695" "V16696" "V16697" "V16698" "V16699" "V16700" "V16701" "V16702" "V16703" "V16704" "V16705" "V16706" "V16707" "V16708" "V16709" "V16710" "V16711" "V16712" "V16713" "V16714" "V16715" "V16716" "V16717" "V16718" "V16719" "V16720" "V16721" "V16722" "V16723" "V16724" "V16725" "V16726" "V16727" "V16728" "V16729" "V16730" "V16731" "V16732" "V16733" "V16734" "V16735" "V16736" "V16737" "V16738" "V16739" "V16740" "V16741" "V16742" "V16743" "V16744" "V16745" "V16746" "V16747" "V16748" "V16749" "V16750" "V16751" "V16752" "V16753" "V16754" "V16755" "V16756" "V16757" "V16758" "V16759" "V16760" "V16761" "V16762" "V16763" "V16764" "V16765" "V16766" "V16767" "V16768" "V16769" "V16770" "V16771" "V16772" "V16773" "V16774" "V16775" "V16776" "V16777" "V16778" "V16779" "V16780" "V16781" "V16782" "V16783" "V16784" "V16785" "V16786" "V16787" "V16788" "V16789" "V16790" "V16791" "V16792" "V16793" "V16794" "V16795" "V16796" "V16797" "V16798" "V16799" "V16800" "V16801" "V16802" "V16803" "V16804" "V16805" "V16806" "V16807" "V16808" "V16809" "V16810" "V16811" "V16812" "V16813" "V16814" "V16815" "V16816" "V16817" "V16818" "V16819" "V16820" "V16821" "V16822" "V16823" "V16824" "V16825" "V16826" "V16827" "V16828" "V16829" "V16830" "V16831" "V16832" "V16833" "V16834" "V16835" "V16836" "V16837" "V16838" "V16839" "V16840" "V16841" "V16842" "V16843" "V16844" "V16845" "V16846" "V16847" "V16848" "V16849" "V16850" "V16851" "V16852" "V16853" "V16854" "V16855" "V16856" "V16857" "V16858" "V16859" "V16860" "V16861" "V16862" "V16863" "V16864" "V16865" "V16866" "V16867" "V16868" "V16869" "V16870" "V16871" "V16872" "V16873" "V16874" "V16875" "V16876" "V16877" "V16878" "V16879" "V16880" "V16881" "V16882" "V16883" "V16884" "V16885" "V16886" "V16887" "V16888" "V16889" "V16890" "V16891" "V16892" "V16893" "V16894" "V16895" "V16896" "V16897" "V16898" "V16899" "V16900" "V16901" "V16902" "V16903" "V16904" "V16905" "V16906" "V16907" "V16908" "V16909" "V16910" "V16911" "V16912" "V16913" "V16914" "V16915" "V16916" "V16917" "V16918" "V16919" "V16920" "V16921" "V16922" "V16923" "V16924" "V16925" "V16926" "V16927" "V16928" "V16929" "V16930" "V16931" "V16932" "V16933" "V16934" "V16935" "V16936" "V16937" "V16938" "V16939" "V16940" "V16941" "V16942" "V16943" "V16944" "V16945" "V16946" "V16947" "V16948" "V16949" "V16950" "V16951" "V16952" "V16953" "V16954" "V16955" "V16956" "V16957" "V16958" "V16959" "V16960" "V16961" "V16962" "V16963" "V16964" "V16965" "V16966" "V16967" "V16968" "V16969" "V16970" "V16971" "V16972" "V16973" "V16974" "V16975" "V16976" "V16977" "V16978" "V16979" "V16980" "V16981" "V16982" "V16983" "V16984" "V16985" "V16986" "V16987" "V16988" "V16989" "V16990" "V16991" "V16992" "V16993" "V16994" "V16995" "V16996" "V16997" "V16998" "V16999" "V17000" "V17001" "V17002" "V17003" "V17004" "V17005" "V17006" "V17007" "V17008" "V17009" "V17010" "V17011" "V17012" "V17013" "V17014" "V17015" "V17016" "V17017" "V17018" "V17019" "V17020" "V17021" "V17022" "V17023" "V17024" "V17025" "V17026" "V17027" "V17028" "V17029" "V17030" "V17031" "V17032" "V17033" "V17034" "V17035" "V17036" "V17037" "V17038" "V17039" "V17040" "V17041" "V17042" "V17043" "V17044" "V17045" "V17046" "V17047" "V17048" "V17049" "V17050" "V17051" "V17052" "V17053" "V17054" "V17055" "V17056" "V17057" "V17058" "V17059" "V17060" "V17061" "V17062" "V17063" "V17064" "V17065" "V17066" "V17067" "V17068" "V17069" "V17070" "V17071" "V17072" "V17073" "V17074" "V17075" "V17076" "V17077" "V17078" "V17079" "V17080" "V17081" "V17082" "V17083" "V17084" "V17085" "V17086" "V17087" "V17088" "V17089" "V17090" "V17091" "V17092" "V17093" "V17094" "V17095" "V17096" "V17097" "V17098" "V17099" "V17100" "V17101" "V17102" "V17103" "V17104" "V17105" "V17106" "V17107" "V17108" "V17109" "V17110" "V17111" "V17112" "V17113" "V17114" "V17115" "V17116" "V17117" "V17118" "V17119" "V17120" "V17121" "V17122" "V17123" "V17124" "V17125" "V17126" "V17127" "V17128" "V17129" "V17130" "V17131" "V17132" "V17133" "V17134" "V17135" "V17136" "V17137" "V17138" "V17139" "V17140" "V17141" "V17142" "V17143" "V17144" "V17145" "V17146" "V17147" "V17148" "V17149" "V17150" "V17151" "V17152" "V17153" "V17154" "V17155" "V17156" "V17157" "V17158" "V17159" "V17160" "V17161" "V17162" "V17163" "V17164" "V17165" "V17166" "V17167" "V17168" "V17169" "V17170" "V17171" "V17172" "V17173" "V17174" "V17175" "V17176" "V17177" "V17178" "V17179" "V17180" "V17181" "V17182" "V17183" "V17184" "V17185" "V17186" "V17187" "V17188" "V17189" "V17190" "V17191" "V17192" "V17193" "V17194" "V17195" "V17196" "V17197" "V17198" "V17199" "V17200" "V17201" "V17202" "V17203" "V17204" "V17205" "V17206" "V17207" "V17208" "V17209" "V17210" "V17211" "V17212" "V17213" "V17214" "V17215" "V17216" "V17217" "V17218" "V17219" "V17220" "V17221" "V17222" "V17223" "V17224" "V17225" "V17226" "V17227" "V17228" "V17229" "V17230" "V17231" "V17232" "V17233" "V17234" "V17235" "V17236" "V17237" "V17238" "V17239" "V17240" "V17241" "V17242" "V17243" "V17244" "V17245" "V17246" "V17247" "V17248" "V17249" "V17250" "V17251" "V17252" "V17253" "V17254" "V17255" "V17256" "V17257" "V17258" "V17259" "V17260" "V17261" "V17262" "V17263" "V17264" "V17265" "V17266" "V17267" "V17268" "V17269" "V17270" "V17271" "V17272" "V17273" "V17274" "V17275" "V17276" "V17277" "V17278" "V17279" "V17280" "V17281" "V17282" "V17283" "V17284" "V17285" "V17286" "V17287" "V17288" "V17289" "V17290" "V17291" "V17292" "V17293" "V17294" "V17295" "V17296" "V17297" "V17298" "V17299" "V17300" "V17301" "V17302" "V17303" "V17304" "V17305" "V17306" "V17307" "V17308" "V17309" "V17310" "V17311" "V17312" "V17313" "V17314" "V17315" "V17316" "V17317" "V17318" "V17319" "V17320" "V17321" "V17322" "V17323" "V17324" "V17325" "V17326" "V17327" "V17328" "V17329" "V17330" "V17331" "V17332" "V17333" "V17334" "V17335" "V17336" "V17337" "V17338" "V17339" "V17340" "V17341" "V17342" "V17343" "V17344" "V17345" "V17346" "V17347" "V17348" "V17349" "V17350" "V17351" "V17352" "V17353" "V17354" "V17355" "V17356" "V17357" "V17358" "V17359" "V17360" "V17361" "V17362" "V17363" "V17364" "V17365" "V17366" "V17367" "V17368" "V17369" "V17370" "V17371" "V17372" "V17373" "V17374" "V17375" "V17376" "V17377" "V17378" "V17379" "V17380" "V17381" "V17382" "V17383" "V17384" "V17385" "V17386" "V17387" "V17388" "V17389" "V17390" "V17391" "V17392" "V17393" "V17394" "V17395" "V17396" "V17397" "V17398" "V17399" "V17400" "V17401" "V17402" "V17403" "V17404" "V17405" "V17406" "V17407" "V17408" "V17409" "V17410" "V17411" "V17412" "V17413" "V17414" "V17415" "V17416" "V17417" "V17418" "V17419" "V17420" "V17421" "V17422" "V17423" "V17424" "V17425" "V17426" "V17427" "V17428" "V17429" "V17430" "V17431" "V17432" "V17433" "V17434" "V17435" "V17436" "V17437" "V17438" "V17439" "V17440" "V17441" "V17442" "V17443" "V17444" "V17445" "V17446" "V17447" "V17448" "V17449" "V17450" "V17451" "V17452" "V17453" "V17454" "V17455" "V17456" "V17457" "V17458" "V17459" "V17460" "V17461" "V17462" "V17463" "V17464" "V17465" "V17466" "V17467" "V17468" "V17469" "V17470" "V17471" "V17472" "V17473" "V17474" "V17475" "V17476" "V17477" "V17478" "V17479" "V17480" "V17481" "V17482" "V17483" "V17484" "V17485" "V17486" "V17487" "V17488" "V17489" "V17490" "V17491" "V17492" "V17493" "V17494" "V17495" "V17496" "V17497" "V17498" "V17499" "V17500" "V17501" "V17502" "V17503" "V17504" "V17505" "V17506" "V17507" "V17508" "V17509" "V17510" "V17511" "V17512" "V17513" "V17514" "V17515" "V17516" "V17517" "V17518" "V17519" "V17520" "V17521" "V17522" "V17523" "V17524" "V17525" "V17526" "V17527" "V17528" "V17529" "V17530" "V17531" "V17532" "V17533" "V17534" "V17535" "V17536" "V17537" "V17538" "V17539" "V17540" "V17541" "V17542" "V17543" "V17544" "V17545" "V17546" "V17547" "V17548" "V17549" "V17550" "V17551" "V17552" "V17553" "V17554" "V17555" "V17556" "V17557" "V17558" "V17559" "V17560" "V17561" "V17562" "V17563" "V17564" "V17565" "V17566" "V17567" "V17568" "V17569" "V17570" "V17571" "V17572" "V17573" "V17574" "V17575" "V17576" "V17577" "V17578" "V17579" "V17580" "V17581" "V17582" "V17583" "V17584" "V17585" "V17586" "V17587" "V17588" "V17589" "V17590" "V17591" "V17592" "V17593" "V17594" "V17595" "V17596" "V17597" "V17598" "V17599" "V17600" "V17601" "V17602" "V17603" "V17604" "V17605" "V17606" "V17607" "V17608" "V17609" "V17610" "V17611" "V17612" "V17613" "V17614" "V17615" "V17616" "V17617" "V17618" "V17619" "V17620" "V17621" "V17622" "V17623" "V17624" "V17625" "V17626" "V17627" "V17628" "V17629" "V17630" "V17631" "V17632" "V17633" "V17634" "V17635" "V17636" "V17637" "V17638" "V17639" "V17640" "V17641" "V17642" "V17643" "V17644" "V17645" "V17646" "V17647" "V17648" "V17649" "V17650" "V17651" "V17652" "V17653" "V17654" "V17655" "V17656" "V17657" "V17658" "V17659" "V17660" "V17661" "V17662" "V17663" "V17664" "V17665" "V17666" "V17667" "V17668" "V17669" "V17670" "V17671" "V17672" "V17673" "V17674" "V17675" "V17676" "V17677" "V17678" "V17679" "V17680" "V17681" "V17682" "V17683" "V17684" "V17685" "V17686" "V17687" "V17688" "V17689" "V17690" "V17691" "V17692" "V17693" "V17694" "V17695" "V17696" "V17697" "V17698" "V17699" "V17700" "V17701" "V17702" "V17703" "V17704" "V17705" "V17706" "V17707" "V17708" "V17709" "V17710" "V17711" "V17712" "V17713" "V17714" "V17715" "V17716" "V17717" "V17718" "V17719" "V17720" "V17721" "V17722" "V17723" "V17724" "V17725" "V17726" "V17727" "V17728" "V17729" "V17730" "V17731" "V17732" "V17733" "V17734" "V17735" "V17736" "V17737" "V17738" "V17739" "V17740" "V17741" "V17742" "V17743" "V17744" "V17745" "V17746" "V17747" "V17748" "V17749" "V17750" "V17751" "V17752" "V17753" "V17754" "V17755" "V17756" "V17757" "V17758" "V17759" "V17760" "V17761" "V17762" "V17763" "V17764" "V17765" "V17766" "V17767" "V17768" "V17769" "V17770" "V17771" "V17772" "V17773" "V17774" "V17775" "V17776" "V17777" "V17778" "V17779" "V17780" "V17781" "V17782" "V17783" "V17784" "V17785" "V17786" "V17787" "V17788" "V17789" "V17790" "V17791" "V17792" "V17793" "V17794" "V17795" "V17796" "V17797" "V17798" "V17799" "V17800" "V17801" "V17802" "V17803" "V17804" "V17805" "V17806" "V17807" "V17808" "V17809" "V17810" "V17811" "V17812" "V17813" "V17814" "V17815" "V17816" "V17817" "V17818" "V17819" "V17820" "V17821" "V17822" "V17823" "V17824" "V17825" "V17826" "V17827" "V17828" "V17829" "V17830" "V17831" "V17832" "V17833" "V17834" "V17835" "V17836" "V17837" "V17838" "V17839" "V17840" "V17841" "V17842" "V17843" "V17844" "V17845" "V17846" "V17847" "V17848" "V17849" "V17850" "V17851" "V17852" "V17853" "V17854" "V17855" "V17856" "V17857" "V17858" "V17859" "V17860" "V17861" "V17862" "V17863" "V17864" "V17865" "V17866" "V17867" "V17868" "V17869" "V17870" "V17871" "V17872" "V17873" "V17874" "V17875" "V17876" "V17877" "V17878" "V17879" "V17880" "V17881" "V17882" "V17883" "V17884" "V17885" "V17886" "V17887" "V17888" "V17889" "V17890" "V17891" "V17892" "V17893" "V17894" "V17895" "V17896" "V17897" "V17898" "V17899" "V17900" "V17901" "V17902" "V17903" "V17904" "V17905" "V17906" "V17907" "V17908" "V17909" "V17910" "V17911" "V17912" "V17913" "V17914" "V17915" "V17916" "V17917" "V17918" "V17919" "V17920" "V17921" "V17922" "V17923" "V17924" "V17925" "V17926" "V17927" "V17928" "V17929" "V17930" "V17931" "V17932" "V17933" "V17934" "V17935" "V17936" "V17937" "V17938" "V17939" "V17940" "V17941" "V17942" "V17943" "V17944" "V17945" "V17946" "V17947" "V17948" "V17949" "V17950" "V17951" "V17952" "V17953" "V17954" "V17955" "V17956" "V17957" "V17958" "V17959" "V17960" "V17961" "V17962" "V17963" "V17964" "V17965" "V17966" "V17967" "V17968" "V17969" "V17970" "V17971" "V17972" "V17973" "V17974" "V17975" "V17976" "V17977" "V17978" "V17979" "V17980" "V17981" "V17982" "V17983" "V17984" "V17985" "V17986" "V17987" "V17988" "V17989" "V17990" "V17991" "V17992" "V17993" "V17994" "V17995" "V17996" "V17997" "V17998" "V17999" "V18000" "V18001" "V18002" "V18003" "V18004" "V18005" "V18006" "V18007" "V18008" "V18009" "V18010" "V18011" "V18012" "V18013" "V18014" "V18015" "V18016" "V18017" "V18018" "V18019" "V18020" "V18021" "V18022" "V18023" "V18024" "V18025" "V18026" "V18027" "V18028" "V18029" "V18030" "V18031" "V18032" "V18033" "V18034" "V18035" "V18036" "V18037" "V18038" "V18039" "V18040" "V18041" "V18042" "V18043" "V18044" "V18045" "V18046" "V18047" "V18048" "V18049" "V18050" "V18051" "V18052" "V18053" "V18054" "V18055" "V18056" "V18057" "V18058" "V18059" "V18060" "V18061" "V18062" "V18063" "V18064" "V18065" "V18066" "V18067" "V18068" "V18069" "V18070" "V18071" "V18072" "V18073" "V18074" "V18075" "V18076" "V18077" "V18078" "V18079" "V18080" "V18081" "V18082" "V18083" "V18084" "V18085" "V18086" "V18087" "V18088" "V18089" "V18090" "V18091" "V18092" "V18093" "V18094" "V18095" "V18096" "V18097" "V18098" "V18099" "V18100" "V18101" "V18102" "V18103" "V18104" "V18105" "V18106" "V18107" "V18108" "V18109" "V18110" "V18111" "V18112" "V18113" "V18114" "V18115" "V18116" "V18117" "V18118" "V18119" "V18120" "V18121" "V18122" "V18123" "V18124" "V18125" "V18126" "V18127" "V18128" "V18129" "V18130" "V18131" "V18132" "V18133" "V18134" "V18135" "V18136" "V18137" "V18138" "V18139" "V18140" "V18141" "V18142" "V18143" "V18144" "V18145" "V18146" "V18147" "V18148" "V18149" "V18150" "V18151" "V18152" "V18153" "V18154" "V18155" "V18156" "V18157" "V18158" "V18159" "V18160" "V18161" "V18162" "V18163" "V18164" "V18165" "V18166" "V18167" "V18168" "V18169" "V18170" "V18171" "V18172" "V18173" "V18174" "V18175" "V18176" "V18177" "V18178" "V18179" "V18180" "V18181" "V18182" "V18183" "V18184" "V18185" "V18186" "V18187" "V18188" "V18189" "V18190" "V18191" "V18192" "V18193" "V18194" "V18195" "V18196" "V18197" "V18198" "V18199" "V18200" "V18201" "V18202" "V18203" "V18204" "V18205" "V18206" "V18207" "V18208" "V18209" "V18210" "V18211" "V18212" "V18213" "V18214" "V18215" "V18216" "V18217" "V18218" "V18219" "V18220" "V18221" "V18222" "V18223" "V18224" "V18225" "V18226" "V18227" "V18228" "V18229" "V18230" "V18231" "V18232" "V18233" "V18234" "V18235" "V18236" "V18237" "V18238" "V18239" "V18240" "V18241" "V18242" "V18243" "V18244" "V18245" "V18246" "V18247" "V18248" "V18249" "V18250" "V18251" "V18252" "V18253" "V18254" "V18255" "V18256" "V18257" "V18258" "V18259" "V18260" "V18261" "V18262" "V18263" "V18264" "V18265" "V18266" "V18267" "V18268" "V18269" "V18270" "V18271" "V18272" "V18273" "V18274" "V18275" "V18276" "V18277" "V18278" "V18279" "V18280" "V18281" "V18282" "V18283" "V18284" "V18285" "V18286" "V18287" "V18288" "V18289" "V18290" "V18291" "V18292" "V18293" "V18294" "V18295" "V18296" "V18297" "V18298" "V18299" "V18300" "V18301" "V18302" "V18303" "V18304" "V18305" "V18306" "V18307" "V18308" "V18309" "V18310" "V18311" "V18312" "V18313" "V18314" "V18315" "V18316" "V18317" "V18318" "V18319" "V18320" "V18321" "V18322" "V18323" "V18324" "V18325" "V18326" "V18327" "V18328" "V18329" "V18330" "V18331" "V18332" "V18333" "V18334" "V18335" "V18336" "V18337" "V18338" "V18339" "V18340" "V18341" "V18342" "V18343" "V18344" "V18345" "V18346" "V18347" "V18348" "V18349" "V18350" "V18351" "V18352" "V18353" "V18354" "V18355" "V18356" "V18357" "V18358" "V18359" "V18360" "V18361" "V18362" "V18363" "V18364" "V18365" "V18366" "V18367" "V18368" "V18369" "V18370" "V18371" "V18372" "V18373" "V18374" "V18375" "V18376" "V18377" "V18378" "V18379" "V18380" "V18381" "V18382" "V18383" "V18384" "V18385" "V18386" "V18387" "V18388" "V18389" "V18390" "V18391" "V18392" "V18393" "V18394" "V18395" "V18396" "V18397" "V18398" "V18399" "V18400" "V18401" "V18402" "V18403" "V18404" "V18405" "V18406" "V18407" "V18408" "V18409" "V18410" "V18411" "V18412" "V18413" "V18414" "V18415" "V18416" "V18417" "V18418" "V18419" "V18420" "V18421" "V18422" "V18423" "V18424" "V18425" "V18426" "V18427" "V18428" "V18429" "V18430" "V18431" "V18432" "V18433" "V18434" "V18435" "V18436" "V18437" "V18438" "V18439" "V18440" "V18441" "V18442" "V18443" "V18444" "V18445" "V18446" "V18447" "V18448" "V18449" "V18450" "V18451" "V18452" "V18453" "V18454" "V18455" "V18456" "V18457" "V18458" "V18459" "V18460" "V18461" "V18462" "V18463" "V18464" "V18465" "V18466" "V18467" "V18468" "V18469" "V18470" "V18471" "V18472" "V18473" "V18474" "V18475" "V18476" "V18477" "V18478" "V18479" "V18480" "V18481" "V18482" "V18483" "V18484" "V18485" "V18486" "V18487" "V18488" "V18489" "V18490" "V18491" "V18492" "V18493" "V18494" "V18495" "V18496" "V18497" "V18498" "V18499" "V18500" "V18501" "V18502" "V18503" "V18504" "V18505" "V18506" "V18507" "V18508" "V18509" "V18510" "V18511" "V18512" "V18513" "V18514" "V18515" "V18516" "V18517" "V18518" "V18519" "V18520" "V18521" "V18522" "V18523" "V18524" "V18525" "V18526" "V18527" "V18528" "V18529" "V18530" "V18531" "V18532" "V18533" "V18534" "V18535" "V18536" "V18537" "V18538" "V18539" "V18540" "V18541" "V18542" "V18543" "V18544" "V18545" "V18546" "V18547" "V18548" "V18549" "V18550" "V18551" "V18552" "V18553" "V18554" "V18555" "V18556" "V18557" "V18558" "V18559" "V18560" "V18561" "V18562" "V18563" "V18564" "V18565" "V18566" "V18567" "V18568" "V18569" "V18570" "V18571" "V18572" "V18573" "V18574" "V18575" "V18576" "V18577" "V18578" "V18579" "V18580" "V18581" "V18582" "V18583" "V18584" "V18585" "V18586" "V18587" "V18588" "V18589" "V18590" "V18591" "V18592" "V18593" "V18594" "V18595" "V18596" "V18597" "V18598" "V18599" "V18600" "V18601" "V18602" "V18603" "V18604" "V18605" "V18606" "V18607" "V18608" "V18609" "V18610" "V18611" "V18612" "V18613" "V18614" "V18615" "V18616" "V18617" "V18618" "V18619" "V18620" "V18621" "V18622" "V18623" "V18624" "V18625" "V18626" "V18627" "V18628" "V18629" "V18630" "V18631" "V18632" "V18633" "V18634" "V18635" "V18636" "V18637" "V18638" "V18639" "V18640" "V18641" "V18642" "V18643" "V18644" "V18645" "V18646" "V18647" "V18648" "V18649" "V18650" "V18651" "V18652" "V18653" "V18654" "V18655" "V18656" "V18657" "V18658" "V18659" "V18660" "V18661" "V18662" "V18663" "V18664" "V18665" "V18666" "V18667" "V18668" "V18669" "V18670" "V18671" "V18672" "V18673" "V18674" "V18675" "V18676" "V18677" "V18678" "V18679" "V18680" "V18681" "V18682" "V18683" "V18684" "V18685" "V18686" "V18687" "V18688" "V18689" "V18690" "V18691" "V18692" "V18693" "V18694" "V18695" "V18696" "V18697" "V18698" "V18699" "V18700" "V18701" "V18702" "V18703" "V18704" "V18705" "V18706" "V18707" "V18708" "V18709" "V18710" "V18711" "V18712" "V18713" "V18714" "V18715" "V18716" "V18717" "V18718" "V18719" "V18720" "V18721" "V18722" "V18723" "V18724" "V18725" "V18726" "V18727" "V18728" "V18729" "V18730" "V18731" "V18732" "V18733" "V18734" "V18735" "V18736" "V18737" "V18738" "V18739" "V18740" "V18741" "V18742" "V18743" "V18744" "V18745" "V18746" "V18747" "V18748" "V18749" "V18750" "V18751" "V18752" "V18753" "V18754" "V18755" "V18756" "V18757" "V18758" "V18759" "V18760" "V18761" "V18762" "V18763" "V18764" "V18765" "V18766" "V18767" "V18768" "V18769" "V18770" "V18771" "V18772" "V18773" "V18774" "V18775" "V18776" "V18777" "V18778" "V18779" "V18780" "V18781" "V18782" "V18783" "V18784" "V18785" "V18786" "V18787" "V18788" "V18789" "V18790" "V18791" "V18792" "V18793" "V18794" "V18795" "V18796" "V18797" "V18798" "V18799" "V18800" "V18801" "V18802" "V18803" "V18804" "V18805" "V18806" "V18807" "V18808" "V18809" "V18810" "V18811" "V18812" "V18813" "V18814" "V18815" "V18816" "V18817" "V18818" "V18819" "V18820" "V18821" "V18822" "V18823" "V18824" "V18825" "V18826" "V18827" "V18828" "V18829" "V18830" "V18831" "V18832" "V18833" "V18834" "V18835" "V18836" "V18837" "V18838" "V18839" "V18840" "V18841" "V18842" "V18843" "V18844" "V18845" "V18846" "V18847" "V18848" "V18849" "V18850" "V18851" "V18852" "V18853" "V18854" "V18855" "V18856" "V18857" "V18858" "V18859" "V18860" "V18861" "V18862" "V18863" "V18864" "V18865" "V18866" "V18867" "V18868" "V18869" "V18870" "V18871" "V18872" "V18873" "V18874" "V18875" "V18876" "V18877" "V18878" "V18879" "V18880" "V18881" "V18882" "V18883" "V18884" "V18885" "V18886" "V18887" "V18888" "V18889" "V18890" "V18891" "V18892" "V18893" "V18894" "V18895" "V18896" "V18897" "V18898" "V18899" "V18900" "V18901" "V18902" "V18903" "V18904" "V18905" "V18906" "V18907" "V18908" "V18909" "V18910" "V18911" "V18912" "V18913" "V18914" "V18915" "V18916" "V18917" "V18918" "V18919" "V18920" "V18921" "V18922" "V18923" "V18924" "V18925" "V18926" "V18927" "V18928" "V18929" "V18930" "V18931" "V18932" "V18933" "V18934" "V18935" "V18936" "V18937" "V18938" "V18939" "V18940" "V18941" "V18942" "V18943" "V18944" "V18945" "V18946" "V18947" "V18948" "V18949" "V18950" "V18951" "V18952" "V18953" "V18954" "V18955" "V18956" "V18957" "V18958" "V18959" "V18960" "V18961" "V18962" "V18963" "V18964" "V18965" "V18966" "V18967" "V18968" "V18969" "V18970" "V18971" "V18972" "V18973" "V18974" "V18975" "V18976" "V18977" "V18978" "V18979" "V18980" "V18981" "V18982" "V18983" "V18984" "V18985" "V18986" "V18987" "V18988" "V18989" "V18990" "V18991" "V18992" "V18993" "V18994" "V18995" "V18996" "V18997" "V18998" "V18999" "V19000" "V19001" "V19002" "V19003" "V19004" "V19005" "V19006" "V19007" "V19008" "V19009" "V19010" "V19011" "V19012" "V19013" "V19014" "V19015" "V19016" "V19017" "V19018" "V19019" "V19020" "V19021" "V19022" "V19023" "V19024" "V19025" "V19026" "V19027" "V19028" "V19029" "V19030" "V19031" "V19032" "V19033" "V19034" "V19035" "V19036" "V19037" "V19038" "V19039" "V19040" "V19041" "V19042" "V19043" "V19044" "V19045" "V19046" "V19047" "V19048" "V19049" "V19050" "V19051" "V19052" "V19053" "V19054" "V19055" "V19056" "V19057" "V19058" "V19059" "V19060" "V19061" "V19062" "V19063" "V19064" "V19065" "V19066" "V19067" "V19068" "V19069" "V19070" "V19071" "V19072" "V19073" "V19074" "V19075" "V19076" "V19077" "V19078" "V19079" "V19080" "V19081" "V19082" "V19083" "V19084" "V19085" "V19086" "V19087" "V19088" "V19089" "V19090" "V19091" "V19092" "V19093" "V19094" "V19095" "V19096" "V19097" "V19098" "V19099" "V19100" "V19101" "V19102" "V19103" "V19104" "V19105" "V19106" "V19107" "V19108" "V19109" "V19110" "V19111" "V19112" "V19113" "V19114" "V19115" "V19116" "V19117" "V19118" "V19119" "V19120" "V19121" "V19122" "V19123" "V19124" "V19125" "V19126" "V19127" "V19128" "V19129" "V19130" "V19131" "V19132" "V19133" "V19134" "V19135" "V19136" "V19137" "V19138" "V19139" "V19140" "V19141" "V19142" "V19143" "V19144" "V19145" "V19146" "V19147" "V19148" "V19149" "V19150" "V19151" "V19152" "V19153" "V19154" "V19155" "V19156" "V19157" "V19158" "V19159" "V19160" "V19161" "V19162" "V19163" "V19164" "V19165" "V19166" "V19167" "V19168" "V19169" "V19170" "V19171" "V19172" "V19173" "V19174" "V19175" "V19176" "V19177" "V19178" "V19179" "V19180" "V19181" "V19182" "V19183" "V19184" "V19185" "V19186" "V19187" "V19188" "V19189" "V19190" "V19191" "V19192" "V19193" "V19194" "V19195" "V19196" "V19197" "V19198" "V19199" "V19200" "V19201" "V19202" "V19203" "V19204" "V19205" "V19206" "V19207" "V19208" "V19209" "V19210" "V19211" "V19212" "V19213" "V19214" "V19215" "V19216" "V19217" "V19218" "V19219" "V19220" "V19221" "V19222" "V19223" "V19224" "V19225" "V19226" "V19227" "V19228" "V19229" "V19230" "V19231" "V19232" "V19233" "V19234" "V19235" "V19236" "V19237" "V19238" "V19239" "V19240" "V19241" "V19242" "V19243" "V19244" "V19245" "V19246" "V19247" "V19248" "V19249" "V19250" "V19251" "V19252" "V19253" "V19254" "V19255" "V19256" "V19257" "V19258" "V19259" "V19260" "V19261" "V19262" "V19263" "V19264" "V19265" "V19266" "V19267" "V19268" "V19269" "V19270" "V19271" "V19272" "V19273" "V19274" "V19275" "V19276" "V19277" "V19278" "V19279" "V19280" "V19281" "V19282" "V19283" "V19284" "V19285" "V19286" "V19287" "V19288" "V19289" "V19290" "V19291" "V19292" "V19293" "V19294" "V19295" "V19296" "V19297" "V19298" "V19299" "V19300" "V19301" "V19302" "V19303" "V19304" "V19305" "V19306" "V19307" "V19308" "V19309" "V19310" "V19311" "V19312" "V19313" "V19314" "V19315" "V19316" "V19317" "V19318" "V19319" "V19320" "V19321" "V19322" "V19323" "V19324" "V19325" "V19326" "V19327" "V19328" "V19329" "V19330" "V19331" "V19332" "V19333" "V19334" "V19335" "V19336" "V19337" "V19338" "V19339" "V19340" "V19341" "V19342" "V19343" "V19344" "V19345" "V19346" "V19347" "V19348" "V19349" "V19350" "V19351" "V19352" "V19353" "V19354" "V19355" "V19356" "V19357" "V19358" "V19359" "V19360" "V19361" "V19362" "V19363" "V19364" "V19365" "V19366" "V19367" "V19368" "V19369" "V19370" "V19371" "V19372" "V19373" "V19374" "V19375" "V19376" "V19377" "V19378" "V19379" "V19380" "V19381" "V19382" "V19383" "V19384" "V19385" "V19386" "V19387" "V19388" "V19389" "V19390" "V19391" "V19392" "V19393" "V19394" "V19395" "V19396" "V19397" "V19398" "V19399" "V19400" "V19401" "V19402" "V19403" "V19404" "V19405" "V19406" "V19407" "V19408" "V19409" "V19410" "V19411" "V19412" "V19413" "V19414" "V19415" "V19416" "V19417" "V19418" "V19419" "V19420" "V19421" "V19422" "V19423" "V19424" "V19425" "V19426" "V19427" "V19428" "V19429" "V19430" "V19431" "V19432" "V19433" "V19434" "V19435" "V19436" "V19437" "V19438" "V19439" "V19440" "V19441" "V19442" "V19443" "V19444" "V19445" "V19446" "V19447" "V19448" "V19449" "V19450" "V19451" "V19452" "V19453" "V19454" "V19455" "V19456" "V19457" "V19458" "V19459" "V19460" "V19461" "V19462" "V19463" "V19464" "V19465" "V19466" "V19467" "V19468" "V19469" "V19470" "V19471" "V19472" "V19473" "V19474" "V19475" "V19476" "V19477" "V19478" "V19479" "V19480" "V19481" "V19482" "V19483" "V19484" "V19485" "V19486" "V19487" "V19488" "V19489" "V19490" "V19491" "V19492" "V19493" "V19494" "V19495" "V19496" "V19497" "V19498" "V19499" "V19500" "V19501" "V19502" "V19503" "V19504" "V19505" "V19506" "V19507" "V19508" "V19509" "V19510" "V19511" "V19512" "V19513" "V19514" "V19515" "V19516" "V19517" "V19518" "V19519" "V19520" "V19521" "V19522" "V19523" "V19524" "V19525" "V19526" "V19527" "V19528" "V19529" "V19530" "V19531" "V19532" "V19533" "V19534" "V19535" "V19536" "V19537" "V19538" "V19539" "V19540" "V19541" "V19542" "V19543" "V19544" "V19545" "V19546" "V19547" "V19548" "V19549" "V19550" "V19551" "V19552" "V19553" "V19554" "V19555" "V19556" "V19557" "V19558" "V19559" "V19560" "V19561" "V19562" "V19563" "V19564" "V19565" "V19566" "V19567" "V19568" "V19569" "V19570" "V19571" "V19572" "V19573" "V19574" "V19575" "V19576" "V19577" "V19578" "V19579" "V19580" "V19581" "V19582" "V19583" "V19584" "V19585" "V19586" "V19587" "V19588" "V19589" "V19590" "V19591" "V19592" "V19593" "V19594" "V19595" "V19596" "V19597" "V19598" "V19599" "V19600" "V19601" "V19602" "V19603" "V19604" "V19605" "V19606" "V19607" "V19608" "V19609" "V19610" "V19611" "V19612" "V19613" "V19614" "V19615" "V19616" "V19617" "V19618" "V19619" "V19620" "V19621" "V19622" "V19623" "V19624" "V19625" "V19626" "V19627" "V19628" "V19629" "V19630" "V19631" "V19632" "V19633" "V19634" "V19635" "V19636" "V19637" "V19638" "V19639" "V19640" "V19641" "V19642" "V19643" "V19644" "V19645" "V19646" "V19647" "V19648" "V19649" "V19650" "V19651" "V19652" "V19653" "V19654" "V19655" "V19656" "V19657" "V19658" "V19659" "V19660" "V19661" "V19662" "V19663" "V19664" "V19665" "V19666" "V19667" "V19668" "V19669" "V19670" "V19671" "V19672" "V19673" "V19674" "V19675" "V19676" "V19677" "V19678" "V19679" "V19680" "V19681" "V19682" "V19683" "V19684" "V19685" "V19686" "V19687" "V19688" "V19689" "V19690" "V19691" "V19692" "V19693" "V19694" "V19695" "V19696" "V19697" "V19698" "V19699" "V19700" "V19701" "V19702" "V19703" "V19704" "V19705" "V19706" "V19707" "V19708" "V19709" "V19710" "V19711" "V19712" "V19713" "V19714" "V19715" "V19716" "V19717" "V19718" "V19719" "V19720" "V19721" "V19722" "V19723" "V19724" "V19725" "V19726" "V19727" "V19728" "V19729" "V19730" "V19731" "V19732" "V19733" "V19734" "V19735" "V19736" "V19737" "V19738" "V19739" "V19740" "V19741" "V19742" "V19743" "V19744" "V19745" "V19746" "V19747" "V19748" "V19749" "V19750" "V19751" "V19752" "V19753" "V19754" "V19755" "V19756" "V19757" "V19758" "V19759" "V19760" "V19761" "V19762" "V19763" "V19764" "V19765" "V19766" "V19767" "V19768" "V19769" "V19770" "V19771" "V19772" "V19773" "V19774" "V19775" "V19776" "V19777" "V19778" "V19779" "V19780" "V19781" "V19782" "V19783" "V19784" "V19785" "V19786" "V19787" "V19788" "V19789" "V19790" "V19791" "V19792" "V19793" "V19794" "V19795" "V19796" "V19797" "V19798" "V19799" "V19800" "V19801" "V19802" "V19803" "V19804" "V19805" "V19806" "V19807" "V19808" "V19809" "V19810" "V19811" "V19812" "V19813" "V19814" "V19815" "V19816" "V19817" "V19818" "V19819" "V19820" "V19821" "V19822" "V19823" "V19824" "V19825" "V19826" "V19827" "V19828" "V19829" "V19830" "V19831" "V19832" "V19833" "V19834" "V19835" "V19836" "V19837" "V19838" "V19839" "V19840" "V19841" "V19842" "V19843" "V19844" "V19845" "V19846" "V19847" "V19848" "V19849" "V19850" "V19851" "V19852" "V19853" "V19854" "V19855" "V19856" "V19857" "V19858" "V19859" "V19860" "V19861" "V19862" "V19863" "V19864" "V19865" "V19866" "V19867" "V19868" "V19869" "V19870" "V19871" "V19872" "V19873" "V19874" "V19875" "V19876" "V19877" "V19878" "V19879" "V19880" "V19881" "V19882" "V19883" "V19884" "V19885" "V19886" "V19887" "V19888" "V19889" "V19890" "V19891" "V19892" "V19893" "V19894" "V19895" "V19896" "V19897" "V19898" "V19899" "V19900" "V19901" "V19902" "V19903" "V19904" "V19905" "V19906" "V19907" "V19908" "V19909" "V19910" "V19911" "V19912" "V19913" "V19914" "V19915" "V19916" "V19917" "V19918" "V19919" "V19920" "V19921" "V19922" "V19923" "V19924" "V19925" "V19926" "V19927" "V19928" "V19929" "V19930" "V19931" "V19932" "V19933" "V19934" "V19935" "V19936" "V19937" "V19938" "V19939" "V19940" "V19941" "V19942" "V19943" "V19944" "V19945" "V19946" "V19947" "V19948" "V19949" "V19950" "V19951" "V19952" "V19953" "V19954" "V19955" "V19956" "V19957" "V19958" "V19959" "V19960" "V19961" "V19962" "V19963" "V19964" "V19965" "V19966" "V19967" "V19968" "V19969" "V19970" "V19971" "V19972" "V19973" "V19974" "V19975" "V19976" "V19977" "V19978" "V19979" "V19980" "V19981" "V19982" "V19983" "V19984" "V19985" "V19986" "V19987" "V19988" "V19989" "V19990" "V19991" "V19992" "V19993" "V19994" "V19995" "V19996" "V19997" "V19998" "V19999" "V20000" "V20001" "V20002" "V20003" "V20004" "V20005" "V20006" "V20007" "V20008" "V20009" "V20010" "V20011" "V20012" "V20013" "V20014" "V20015" "V20016" "V20017" "V20018" "V20019" "V20020" "V20021" "V20022" "V20023" "V20024" "V20025" "V20026" "V20027" "V20028" "V20029" "V20030" "V20031" "V20032" "V20033" "V20034" "V20035" "V20036" "V20037" "V20038" "V20039" "V20040" "V20041" "V20042" "V20043" "V20044" "V20045" "V20046" "V20047" "V20048" "V20049" "V20050" "V20051" "V20052" "V20053" "V20054" "V20055" "V20056" "V20057" "V20058" "V20059" "V20060" "V20061" "V20062" "V20063" "V20064" "V20065" "V20066" "V20067" "V20068" "V20069" "V20070" "V20071" "V20072" "V20073" "V20074" "V20075" "V20076" "V20077" "V20078" "V20079" "V20080" "V20081" "V20082" "V20083" "V20084" "V20085" "V20086" "V20087" "V20088" "V20089" "V20090" "V20091" "V20092" "V20093" "V20094" "V20095" "V20096" "V20097" "V20098" "V20099" "V20100" "V20101" "V20102" "V20103" "V20104" "V20105" "V20106" "V20107" "V20108" "V20109" "V20110" "V20111" "V20112" "V20113" "V20114" "V20115" "V20116" "V20117" "V20118" "V20119" "V20120" "V20121" "V20122" "V20123" "V20124" "V20125" "V20126" "V20127" "V20128" "V20129" "V20130" "V20131" "V20132" "V20133" "V20134" "V20135" "V20136" "V20137" "V20138" "V20139" "V20140" "V20141" "V20142" "V20143" "V20144" "V20145" "V20146" "V20147" "V20148" "V20149" "V20150" "V20151" "V20152" "V20153" "V20154" "V20155" "V20156" "V20157" "V20158" "V20159" "V20160" "V20161" "V20162" "V20163" "V20164" "V20165" "V20166" "V20167" "V20168" "V20169" "V20170" "V20171" "V20172" "V20173" "V20174" "V20175" "V20176" "V20177" "V20178" "V20179" "V20180" "V20181" "V20182" "V20183" "V20184" "V20185" "V20186" "V20187" "V20188" "V20189" "V20190" "V20191" "V20192" "V20193" "V20194" "V20195" "V20196" "V20197" "V20198" "V20199" "V20200" "V20201" "V20202" "V20203" "V20204" "V20205" "V20206" "V20207" "V20208" "V20209" "V20210" "V20211" "V20212" "V20213" "V20214" "V20215" "V20216" "V20217" "V20218" "V20219" "V20220" "V20221" "V20222" "V20223" "V20224" "V20225" "V20226" "V20227" "V20228" "V20229" "V20230" "V20231" "V20232" "V20233" "V20234" "V20235" "V20236" "V20237" "V20238" "V20239" "V20240" "V20241" "V20242" "V20243" "V20244" "V20245" "V20246" "V20247" "V20248" "V20249" "V20250" "V20251" "V20252" "V20253" "V20254" "V20255" "V20256" "V20257" "V20258" "V20259" "V20260" "V20261" "V20262" "V20263" "V20264" "V20265" "V20266" "V20267" "V20268" "V20269" "V20270" "V20271" "V20272" "V20273" "V20274" "V20275" "V20276" "V20277" "V20278" "V20279" "V20280" "V20281" "V20282" "V20283" "V20284" "V20285" "V20286" "V20287" "V20288" "V20289" "V20290" "V20291" "V20292" "V20293" "V20294" "V20295" "V20296" "V20297" "V20298" "V20299" "V20300" "V20301" "V20302" "V20303" "V20304" "V20305" "V20306" "V20307" "V20308" "V20309" "V20310" "V20311" "V20312" "V20313" "V20314" "V20315" "V20316" "V20317" "V20318" "V20319" "V20320" "V20321" "V20322" "V20323" "V20324" "V20325" "V20326" "V20327" "V20328" "V20329" "V20330" "V20331" "V20332" "V20333" "V20334" "V20335" "V20336" "V20337" "V20338" "V20339" "V20340" "V20341" "V20342" "V20343" "V20344" "V20345" "V20346" "V20347" "V20348" "V20349" "V20350" "V20351" "V20352" "V20353" "V20354" "V20355" "V20356" "V20357" "V20358" "V20359" "V20360" "V20361" "V20362" "V20363" "V20364" "V20365" "V20366" "V20367" "V20368" "V20369" "V20370" "V20371" "V20372" "V20373" "V20374" "V20375" "V20376" "V20377" "V20378" "V20379" "V20380" "V20381" "V20382" "V20383" "V20384" "V20385" "V20386" "V20387" "V20388" "V20389" "V20390" "V20391" "V20392" "V20393" "V20394" "V20395" "V20396" "V20397" "V20398" "V20399" "V20400" "V20401" "V20402" "V20403" "V20404" "V20405" "V20406" "V20407" "V20408" "V20409" "V20410" "V20411" "V20412" "V20413" "V20414" "V20415" "V20416" "V20417" "V20418" "V20419" "V20420" "V20421" "V20422" "V20423" "V20424" "V20425" "V20426" "V20427" "V20428" "V20429" "V20430" "V20431" "V20432" "V20433" "V20434" "V20435" "V20436" "V20437" "V20438" "V20439" "V20440" "V20441" "V20442" "V20443" "V20444" "V20445" "V20446" "V20447" "V20448" "V20449" "V20450" "V20451" "V20452" "V20453" "V20454" "V20455" "V20456" "V20457" "V20458" "V20459" "V20460" "V20461" "V20462" "V20463" "V20464" "V20465" "V20466" "V20467" "V20468" "V20469" "V20470" "V20471" "V20472" "V20473" "V20474" "V20475" "V20476" "V20477" "V20478" "V20479" "V20480" "V20481" "V20482" "V20483" "V20484" "V20485" "V20486" "V20487" "V20488" "V20489" "V20490" "V20491" "V20492" "V20493" "V20494" "V20495" "V20496" "V20497" "V20498" "V20499" "V20500" "V20501" "V20502" "V20503" "V20504" "V20505" "V20506" "V20507" "V20508" "V20509" "V20510" "V20511" "V20512" "V20513" "V20514" "V20515" "V20516" "V20517" "V20518" "V20519" "V20520" "V20521" "V20522" "V20523" "V20524" "V20525" "V20526" "V20527" "V20528" "V20529" "V20530" "V20531" "V20532" "V20533" "V20534" "V20535" "V20536" "V20537" "V20538" "V20539" "V20540" "V20541" "V20542" "V20543" "V20544" "V20545" "V20546" "V20547" "V20548" "V20549" "V20550" "V20551" "V20552" "V20553" "V20554" "V20555" "V20556" "V20557" "V20558" "V20559" "V20560" "V20561" "V20562" "V20563" "V20564" "V20565" "V20566" "V20567" "V20568" "V20569" "V20570" "V20571" "V20572" "V20573" "V20574" "V20575" "V20576" "V20577" "V20578" "V20579" "V20580" "V20581" "V20582" "V20583" "V20584" "V20585" "V20586" "V20587" "V20588" "V20589" "V20590" "V20591" "V20592" "V20593" "V20594" "V20595" "V20596" "V20597" "V20598" "V20599" "V20600" "V20601" "V20602" "V20603" "V20604" "V20605" "V20606" "V20607" "V20608" "V20609" "V20610" "V20611" "V20612" "V20613" "V20614" "V20615" "V20616" "V20617" "V20618" "V20619" "V20620" "V20621" "V20622" "V20623" "V20624" "V20625" "V20626" "V20627" "V20628" "V20629" "V20630" "V20631" "V20632" "V20633" "V20634" "V20635" "V20636" "V20637" "V20638" "V20639" "V20640" "V20641" "V20642" "V20643" "V20644" "V20645" "V20646" "V20647" "V20648" "V20649" "V20650" "V20651" "V20652" "V20653" "V20654" "V20655" "V20656" "V20657" "V20658" "V20659" "V20660" "V20661" "V20662" "V20663" "V20664" "V20665" "V20666" "V20667" "V20668" "V20669" "V20670" "V20671" "V20672" "V20673" "V20674" "V20675" "V20676" "V20677" "V20678" "V20679" "V20680" "V20681" "V20682" "V20683" "V20684" "V20685" "V20686" "V20687" "V20688" "V20689" "V20690" "V20691" "V20692" "V20693" "V20694" "V20695" "V20696" "V20697" "V20698" "V20699" "V20700" "V20701" "V20702" "V20703" "V20704" "V20705" "V20706" "V20707" "V20708" "V20709" "V20710" "V20711" "V20712" "V20713" "V20714" "V20715" "V20716" "V20717" "V20718" "V20719" "V20720" "V20721" "V20722" "V20723" "V20724" "V20725" "V20726" "V20727" "V20728" "V20729" "V20730" "V20731" "V20732" "V20733" "V20734" "V20735" "V20736" "V20737" "V20738" "V20739" "V20740" "V20741" "V20742" "V20743" "V20744" "V20745" "V20746" "V20747" "V20748" "V20749" "V20750" "V20751" "V20752" "V20753" "V20754" "V20755" "V20756" "V20757" "V20758" "V20759" "V20760" "V20761" "V20762" "V20763" "V20764" "V20765" "V20766" "V20767" "V20768" "V20769" "V20770" "V20771" "V20772" "V20773" "V20774" "V20775" "V20776" "V20777" "V20778" "V20779" "V20780" "V20781" "V20782" "V20783" "V20784" "V20785" "V20786" "V20787" "V20788" "V20789" "V20790" "V20791" "V20792" "V20793" "V20794" "V20795" "V20796" "V20797" "V20798" "V20799" "V20800" "V20801" "V20802" "V20803" "V20804" "V20805" "V20806" "V20807" "V20808" "V20809" "V20810" "V20811" "V20812" "V20813" "V20814" "V20815" "V20816" "V20817" "V20818" "V20819" "V20820" "V20821" "V20822" "V20823" "V20824" "V20825" "V20826" "V20827" "V20828" "V20829" "V20830" "V20831" "V20832" "V20833" "V20834" "V20835" "V20836" "V20837" "V20838" "V20839" "V20840" "V20841" "V20842" "V20843" "V20844" "V20845" "V20846" "V20847" "V20848" "V20849" "V20850" "V20851" "V20852" "V20853" "V20854" "V20855" "V20856" "V20857" "V20858" "V20859" "V20860" "V20861" "V20862" "V20863" "V20864" "V20865" "V20866" "V20867" "V20868" "V20869" "V20870" "V20871" "V20872" "V20873" "V20874" "V20875" "V20876" "V20877" "V20878" "V20879" "V20880" "V20881" "V20882" "V20883" "V20884" "V20885" "V20886" "V20887" "V20888" "V20889" "V20890" "V20891" "V20892" "V20893" "V20894" "V20895" "V20896" "V20897" "V20898" "V20899" "V20900" "V20901" "V20902" "V20903" "V20904" "V20905" "V20906" "V20907" "V20908" "V20909" "V20910" "V20911" "V20912" "V20913" "V20914" "V20915" "V20916" "V20917" "V20918" "V20919" "V20920" "V20921" "V20922" "V20923" "V20924" "V20925" "V20926" "V20927" "V20928" "V20929" "V20930" "V20931" "V20932" "V20933" "V20934" "V20935" "V20936" "V20937" "V20938" "V20939" "V20940" "V20941" "V20942" "V20943" "V20944" "V20945" "V20946" "V20947" "V20948" "V20949" "V20950" "V20951" "V20952" "V20953" "V20954" "V20955" "V20956" "V20957" "V20958" "V20959" "V20960" "V20961" "V20962" "V20963" "V20964" "V20965" "V20966" "V20967" "V20968" "V20969" "V20970" "V20971" "V20972" "V20973" "V20974" "V20975" "V20976" "V20977" "V20978" "V20979" "V20980" "V20981" "V20982" "V20983" "V20984" "V20985" "V20986" "V20987" "V20988" "V20989" "V20990" "V20991" "V20992" "V20993" "V20994" "V20995" "V20996" "V20997" "V20998" "V20999" "V21000" "V21001" "V21002" "V21003" "V21004" "V21005" "V21006" "V21007" "V21008" "V21009" "V21010" "V21011" "V21012" "V21013" "V21014" "V21015" "V21016" "V21017" "V21018" "V21019" "V21020" "V21021" "V21022" "V21023" "V21024" "V21025" "V21026" "V21027" "V21028" "V21029" "V21030" "V21031" "V21032" "V21033" "V21034" "V21035" "V21036" "V21037" "V21038" "V21039" "V21040" "V21041" "V21042" "V21043" "V21044" "V21045" "V21046" "V21047" "V21048" "V21049" "V21050" "V21051" "V21052" "V21053" "V21054" "V21055" "V21056" "V21057" "V21058" "V21059" "V21060" "V21061" "V21062" "V21063" "V21064" "V21065" "V21066" "V21067" "V21068" "V21069" "V21070" "V21071" "V21072" "V21073" "V21074" "V21075" "V21076" "V21077" "V21078" "V21079" "V21080" "V21081" "V21082" "V21083" "V21084" "V21085" "V21086" "V21087" "V21088" "V21089" "V21090" "V21091" "V21092" "V21093" "V21094" "V21095" "V21096" "V21097" "V21098" "V21099" "V21100" "V21101" "V21102" "V21103" "V21104" "V21105" "V21106" "V21107" "V21108" "V21109" "V21110" "V21111" "V21112" "V21113" "V21114" "V21115" "V21116" "V21117" "V21118" "V21119" "V21120" "V21121" "V21122" "V21123" "V21124" "V21125" "V21126" "V21127" "V21128" "V21129" "V21130" "V21131" "V21132" "V21133" "V21134" "V21135" "V21136" "V21137" "V21138" "V21139" "V21140" "V21141" "V21142" "V21143" "V21144" "V21145" "V21146" "V21147" "V21148" "V21149" "V21150" "V21151" "V21152" "V21153" "V21154" "V21155" "V21156" "V21157" "V21158" "V21159" "V21160" "V21161" "V21162" "V21163" "V21164" "V21165" "V21166" "V21167" "V21168" "V21169" "V21170" "V21171" "V21172" "V21173" "V21174" "V21175" "V21176" "V21177" "V21178" "V21179" "V21180" "V21181" "V21182" "V21183" "V21184" "V21185" "V21186" "V21187" "V21188" "V21189" "V21190" "V21191" "V21192" "V21193" "V21194" "V21195" "V21196" "V21197" "V21198" "V21199" "V21200" "V21201" "V21202" "V21203" "V21204" "V21205" "V21206" "V21207" "V21208" "V21209" "V21210" "V21211" "V21212" "V21213" "V21214" "V21215" "V21216" "V21217" "V21218" "V21219" "V21220" "V21221" "V21222" "V21223" "V21224" "V21225" "V21226" "V21227" "V21228" "V21229" "V21230" "V21231" "V21232" "V21233" "V21234" "V21235" "V21236" "V21237" "V21238" "V21239" "V21240" "V21241" "V21242" "V21243" "V21244" "V21245" "V21246" "V21247" "V21248" "V21249" "V21250" "V21251" "V21252" "V21253" "V21254" "V21255" "V21256" "V21257" "V21258" "V21259" "V21260" "V21261" "V21262" "V21263" "V21264" "V21265" "V21266" "V21267" "V21268" "V21269" "V21270" "V21271" "V21272" "V21273" "V21274" "V21275" "V21276" "V21277" "V21278" "V21279" "V21280" "V21281" "V21282" "V21283" "V21284" "V21285" "V21286" "V21287" "V21288" "V21289" "V21290" "V21291" "V21292" "V21293" "V21294" "V21295" "V21296" "V21297" "V21298" "V21299" "V21300" "V21301" "V21302" "V21303" "V21304" "V21305" "V21306" "V21307" "V21308" "V21309" "V21310" "V21311" "V21312" "V21313" "V21314" "V21315" "V21316" "V21317" "V21318" "V21319" "V21320" "V21321" "V21322" "V21323" "V21324" "V21325" "V21326" "V21327" "V21328" "V21329" "V21330" "V21331" "V21332" "V21333" "V21334" "V21335" "V21336" "V21337" "V21338" "V21339" "V21340" "V21341" "V21342" "V21343" "V21344" "V21345" "V21346" "V21347" "V21348" "V21349" "V21350" "V21351" "V21352" "V21353" "V21354" "V21355" "V21356" "V21357" "V21358" "V21359" "V21360" "V21361" "V21362" "V21363" "V21364" "V21365" "V21366" "V21367" "V21368" "V21369" "V21370" "V21371" "V21372" "V21373" "V21374" "V21375" "V21376" "V21377" "V21378" "V21379" "V21380" "V21381" "V21382" "V21383" "V21384" "V21385" "V21386" "V21387" "V21388" "V21389" "V21390" "V21391" "V21392" "V21393" "V21394" "V21395" "V21396" "V21397" "V21398" "V21399" "V21400" "V21401" "V21402" "V21403" "V21404" "V21405" "V21406" "V21407" "V21408" "V21409" "V21410" "V21411" "V21412" "V21413" "V21414" "V21415" "V21416" "V21417" "V21418" "V21419" "V21420" "V21421" "V21422" "V21423" "V21424" "V21425" "V21426" "V21427" "V21428" "V21429" "V21430" "V21431" "V21432" "V21433" "V21434" "V21435" "V21436" "V21437" "V21438" "V21439" "V21440" "V21441" "V21442" "V21443" "V21444" "V21445" "V21446" "V21447" "V21448" "V21449" "V21450" "V21451" "V21452" "V21453" "V21454" "V21455" "V21456" "V21457" "V21458" "V21459" "V21460" "V21461" "V21462" "V21463" "V21464" "V21465" "V21466" "V21467" "V21468" "V21469" "V21470" "V21471" "V21472" "V21473" "V21474" "V21475" "V21476" "V21477" "V21478" "V21479" "V21480" "V21481" "V21482" "V21483" "V21484" "V21485" "V21486" "V21487" "V21488" "V21489" "V21490" "V21491" "V21492" "V21493" "V21494" "V21495" "V21496" "V21497" "V21498" "V21499" "V21500" "V21501" "V21502" "V21503" "V21504" "V21505" "V21506" "V21507" "V21508" "V21509" "V21510" "V21511" "V21512" "V21513" "V21514" "V21515" "V21516" "V21517" "V21518" "V21519" "V21520" "V21521" "V21522" "V21523" "V21524" "V21525" "V21526" "V21527" "V21528" "V21529" "V21530" "V21531" "V21532" "V21533" "V21534" "V21535" "V21536" "V21537" "V21538" "V21539" "V21540" "V21541" "V21542" "V21543" "V21544" "V21545" "V21546" "V21547" "V21548" "V21549" "V21550" "V21551" "V21552" "V21553" "V21554" "V21555" "V21556" "V21557" "V21558" "V21559" "V21560" "V21561" "V21562" "V21563" "V21564" "V21565" "V21566" "V21567" "V21568" "V21569" "V21570" "V21571" "V21572" "V21573" "V21574" "V21575" "V21576" "V21577" "V21578" "V21579" "V21580" "V21581" "V21582" "V21583" "V21584" "V21585" "V21586" "V21587" "V21588" "V21589" "V21590" "V21591" "V21592" "V21593" "V21594" "V21595" "V21596" "V21597" "V21598" "V21599" "V21600" "V21601" "V21602" "V21603" "V21604" "V21605" "V21606" "V21607" "V21608" "V21609" "V21610" "V21611" "V21612" "V21613" "V21614" "V21615" "V21616" "V21617" "V21618" "V21619" "V21620" "V21621" "V21622" "V21623" "V21624" "V21625" "V21626" "V21627" "V21628" "V21629" "V21630" "V21631" "V21632" "V21633" "V21634" "V21635" "V21636" "V21637" "V21638" "V21639" "V21640" "V21641" "V21642" "V21643" "V21644" "V21645" "V21646" "V21647" "V21648" "V21649" "V21650" "V21651" "V21652" "V21653" "V21654" "V21655" "V21656" "V21657" "V21658" "V21659" "V21660" "V21661" "V21662" "V21663" "V21664" "V21665" "V21666" "V21667" "V21668" "V21669" "V21670" "V21671" "V21672" "V21673" "V21674" "V21675" "V21676" "V21677" "V21678" "V21679" "V21680" "V21681" "V21682" "V21683" "V21684" "V21685" "V21686" "V21687" "V21688" "V21689" "V21690" "V21691" "V21692" "V21693" "V21694" "V21695" "V21696" "V21697" "V21698" "V21699" "V21700" "V21701" "V21702" "V21703" "V21704" "V21705" "V21706" "V21707" "V21708" "V21709" "V21710" "V21711" "V21712" "V21713" "V21714" "V21715" "V21716" "V21717" "V21718" "V21719" "V21720" "V21721" "V21722" "V21723" "V21724" "V21725" "V21726" "V21727" "V21728" "V21729" "V21730" "V21731" "V21732" "V21733" "V21734" "V21735" "V21736" "V21737" "V21738" "V21739" "V21740" "V21741" "V21742" "V21743" "V21744" "V21745" "V21746" "V21747" "V21748" "V21749" "V21750" "V21751" "V21752" "V21753" "V21754" "V21755" "V21756" "V21757" "V21758" "V21759" "V21760" "V21761" "V21762" "V21763" "V21764" "V21765" "V21766" "V21767" "V21768" "V21769" "V21770" "V21771" "V21772" "V21773" "V21774" "V21775" "V21776" "V21777" "V21778" "V21779" "V21780" "V21781" "V21782" "V21783" "V21784" "V21785" "V21786" "V21787" "V21788" "V21789" "V21790" "V21791" "V21792" "V21793" "V21794" "V21795" "V21796" "V21797" "V21798" "V21799" "V21800" "V21801" "V21802" "V21803" "V21804" "V21805" "V21806" "V21807" "V21808" "V21809" "V21810" "V21811" "V21812" "V21813" "V21814" "V21815" "V21816" "V21817" "V21818" "V21819" "V21820" "V21821" "V21822" "V21823" "V21824" "V21825" "V21826" "V21827" "V21828" "V21829" "V21830" "V21831" "V21832" "V21833" "V21834" "V21835" "V21836" "V21837" "V21838" "V21839" "V21840" "V21841" "V21842" "V21843" "V21844" "V21845" "V21846" "V21847" "V21848" "V21849" "V21850" "V21851" "V21852" "V21853" "V21854" "V21855" "V21856" "V21857" "V21858" "V21859" "V21860" "V21861" "V21862" "V21863" "V21864" "V21865" "V21866" "V21867" "V21868" "V21869" "V21870" "V21871" "V21872" "V21873" "V21874" "V21875" "V21876" "V21877" "V21878" "V21879" "V21880" "V21881" "V21882" "V21883" "V21884" "V21885" "V21886" "V21887" "V21888" "V21889" "V21890" "V21891" "V21892" "V21893" "V21894" "V21895" "V21896" "V21897" "V21898" "V21899" "V21900" "V21901" "V21902" "V21903" "V21904" "V21905" "V21906" "V21907" "V21908" "V21909" "V21910" "V21911" "V21912" "V21913" "V21914" "V21915" "V21916" "V21917" "V21918" "V21919" "V21920" "V21921" "V21922" "V21923" "V21924" "V21925" "V21926" "V21927" "V21928" "V21929" "V21930" "V21931" "V21932" "V21933" "V21934" "V21935" "V21936" "V21937" "V21938" "V21939" "V21940" "V21941" "V21942" "V21943" "V21944" "V21945" "V21946" "V21947" "V21948" "V21949" "V21950" "V21951" "V21952" "V21953" "V21954" "V21955" "V21956" "V21957" "V21958" "V21959" "V21960" "V21961" "V21962" "V21963" "V21964" "V21965" "V21966" "V21967" "V21968" "V21969" "V21970" "V21971" "V21972" "V21973" "V21974" "V21975" "V21976" "V21977" "V21978" "V21979" "V21980" "V21981" "V21982" "V21983" "V21984" "V21985" "V21986" "V21987" "V21988" "V21989" "V21990" "V21991" "V21992" "V21993" "V21994" "V21995" "V21996" "V21997" "V21998" "V21999" "V22000" "V22001" "V22002" "V22003" "V22004" "V22005" "V22006" "V22007" "V22008" "V22009" "V22010" "V22011" "V22012" "V22013" "V22014" "V22015" "V22016" "V22017" "V22018" "V22019" "V22020" "V22021" "V22022" "V22023" "V22024" "V22025" "V22026" "V22027" "V22028" "V22029" "V22030" "V22031" "V22032" "V22033" "V22034" "V22035" "V22036" "V22037" "V22038" "V22039" "V22040" "V22041" "V22042" "V22043" "V22044" "V22045" "V22046" "V22047" "V22048" "V22049" "V22050" "V22051" "V22052" "V22053" "V22054" "V22055" "V22056" "V22057" "V22058" "V22059" "V22060" "V22061" "V22062" "V22063" "V22064" "V22065" "V22066" "V22067" "V22068" "V22069" "V22070" "V22071" "V22072" "V22073" "V22074" "V22075" "V22076" "V22077" "V22078" "V22079" "V22080" "V22081" "V22082" "V22083" "V22084" "V22085" "V22086" "V22087" "V22088" "V22089" "V22090" "V22091" "V22092" "V22093" "V22094" "V22095" "V22096" "V22097" "V22098" "V22099" "V22100" "V22101" "V22102" "V22103" "V22104" "V22105" "V22106" "V22107" "V22108" "V22109" "V22110" "V22111" "V22112" "V22113" "V22114" "V22115" "V22116" "V22117" "V22118" "V22119" "V22120" "V22121" "V22122" "V22123" "V22124" "V22125" "V22126" "V22127" "V22128" "V22129" "V22130" "V22131" "V22132" "V22133" "V22134" "V22135" "V22136" "V22137" "V22138" "V22139" "V22140" "V22141" "V22142" "V22143" "V22144" "V22145" "V22146" "V22147" "V22148" "V22149" "V22150" "V22151" "V22152" "V22153" "V22154" "V22155" "V22156" "V22157" "V22158" "V22159" "V22160" "V22161" "V22162" "V22163" "V22164" "V22165" "V22166" "V22167" "V22168" "V22169" "V22170" "V22171" "V22172" "V22173" "V22174" "V22175" "V22176" "V22177" "V22178" "V22179" "V22180" "V22181" "V22182" "V22183" "V22184" "V22185" "V22186" "V22187" "V22188" "V22189" "V22190" "V22191" "V22192" "V22193" "V22194" "V22195" "V22196" "V22197" "V22198" "V22199" "V22200" "V22201" "V22202" "V22203" "V22204" "V22205" "V22206" "V22207" "V22208" "V22209" "V22210" "V22211" "V22212" "V22213" "V22214" "V22215" "V22216" "V22217" "V22218" "V22219" "V22220" "V22221" "V22222" "V22223" "V22224" "V22225" "V22226" "V22227" "V22228" "V22229" "V22230" "V22231" "V22232" "V22233" "V22234" "V22235" "V22236" "V22237" "V22238" "V22239" "V22240" "V22241" "V22242" "V22243" "V22244" "V22245" "V22246" "V22247" "V22248" "V22249" "V22250" "V22251" "V22252" "V22253" "V22254" "V22255" "V22256" "V22257" "V22258" "V22259" "V22260" "V22261" "V22262" "V22263" "V22264" "V22265" "V22266" "V22267" "V22268" "V22269" "V22270" "V22271" "V22272" "V22273" "V22274" "V22275" "V22276" "V22277" "V22278" "V22279" "V22280" "V22281" "V22282" "V22283" "V22284" "V22285" "V22286" "V22287" "V22288" "V22289" "V22290" "V22291" "V22292" "V22293" "V22294" "V22295" "V22296" "V22297" "V22298" "V22299" "V22300" "V22301" "V22302" "V22303" "V22304" "V22305" "V22306" "V22307" "V22308" "V22309" "V22310" "V22311" "V22312" "V22313" "V22314" "V22315" "V22316" "V22317" "V22318" "V22319" "V22320" "V22321" "V22322" "V22323" "V22324" "V22325" "V22326" "V22327" "V22328" "V22329" "V22330" "V22331" "V22332" "V22333" "V22334" "V22335" "V22336" "V22337" "V22338" "V22339" "V22340" "V22341" "V22342" "V22343" "V22344" "V22345" "V22346" "V22347" "V22348" "V22349" "V22350" "V22351" "V22352" "V22353" "V22354" "V22355" "V22356" "V22357" "V22358" "V22359" "V22360" "V22361" "V22362" "V22363" "V22364" "V22365" "V22366" "V22367" "V22368" "V22369" "V22370" "V22371" "V22372" "V22373" "V22374" "V22375" "V22376" "V22377" "V22378" "V22379" "V22380" "V22381" "V22382" "V22383" "V22384" "V22385" "V22386" "V22387" "V22388" "V22389" "V22390" "V22391" "V22392" "V22393" "V22394" "V22395" "V22396" "V22397" "V22398" "V22399" "V22400" "V22401" "V22402" "V22403" "V22404" "V22405" "V22406" "V22407" "V22408" "V22409" "V22410" "V22411" "V22412" "V22413" "V22414" "V22415" "V22416" "V22417" "V22418" "V22419" "V22420" "V22421" "V22422" "V22423" "V22424" "V22425" "V22426" "V22427" "V22428" "V22429" "V22430" "V22431" "V22432" "V22433" "V22434" "V22435" "V22436" "V22437" "V22438" "V22439" "V22440" "V22441" "V22442" "V22443" "V22444" "V22445" "V22446" "V22447" "V22448" "V22449" "V22450" "V22451" "V22452" "V22453" "V22454" "V22455" "V22456" "V22457" "V22458" "V22459" "V22460" "V22461" "V22462" "V22463" "V22464" "V22465" "V22466" "V22467" "V22468" "V22469" "V22470" "V22471" "V22472" "V22473" "V22474" "V22475" "V22476" "V22477" "V22478" "V22479" "V22480" "V22481" "V22482" "V22483" "V22484" "V22485" "V22486" "V22487" "V22488" "V22489" "V22490" "V22491" "V22492" "V22493" "V22494" "V22495" "V22496" "V22497" "V22498" "V22499" "V22500" "V22501" "V22502" "V22503" "V22504" "V22505" "V22506" "V22507" "V22508" "V22509" "V22510" "V22511" "V22512" "V22513" "V22514" "V22515" "V22516" "V22517" "V22518" "V22519" "V22520" "V22521" "V22522" "V22523" "V22524" "V22525" "V22526" "V22527" "V22528" "V22529" "V22530" "V22531" "V22532" "V22533" "V22534" "V22535" "V22536" "V22537" "V22538" "V22539" "V22540" "V22541" "V22542" "V22543" "V22544" "V22545" "V22546" "V22547" "V22548" "V22549" "V22550" "V22551" "V22552" "V22553" "V22554" "V22555" "V22556" "V22557" "V22558" "V22559" "V22560" "V22561" "V22562" "V22563" "V22564" "V22565" "V22566" "V22567" "V22568" "V22569" "V22570" "V22571" "V22572" "V22573" "V22574" "V22575" "V22576" "V22577" "V22578" "V22579" "V22580" "V22581" "V22582" "V22583" "V22584" "V22585" "V22586" "V22587" "V22588" "V22589" "V22590" "V22591" "V22592" "V22593" "V22594" "V22595" "V22596" "V22597" "V22598" "V22599" "V22600" "V22601" "V22602" "V22603" "V22604" "V22605" "V22606" "V22607" "V22608" "V22609" "V22610" "V22611" "V22612" "V22613" "V22614" "V22615" "V22616" "V22617" "V22618" "V22619" "V22620" "V22621" "V22622" "V22623" "V22624" "V22625" "V22626" "V22627" "V22628" "V22629" "V22630" "V22631" "V22632" "V22633" "V22634" "V22635" "V22636" "V22637" "V22638" "V22639" "V22640" "V22641" "V22642" "V22643" "V22644" "V22645" "V22646" "V22647" "V22648" "V22649" "V22650" "V22651" "V22652" "V22653" "V22654" "V22655" "V22656" "V22657" "V22658" "V22659" "V22660" "V22661" "V22662" "V22663" "V22664" "V22665" "V22666" "V22667" "V22668" "V22669" "V22670" "V22671" "V22672" "V22673" "V22674" "V22675" "V22676" "V22677" "V22678" "V22679" "V22680" "V22681" "V22682" "V22683" "V22684" "V22685" "V22686" "V22687" "V22688" "V22689" "V22690" "V22691" "V22692" "V22693" "V22694" "V22695" "V22696" "V22697" "V22698" "V22699" "V22700" "V22701" "V22702" "V22703" "V22704" "V22705" "V22706" "V22707" "V22708" "V22709" "V22710" "V22711" "V22712" "V22713" "V22714" "V22715" "V22716" "V22717" "V22718" "V22719" "V22720" "V22721" "V22722" "V22723" "V22724" "V22725" "V22726" "V22727" "V22728" "V22729" "V22730" "V22731" "V22732" "V22733" "V22734" "V22735" "V22736" "V22737" "V22738" "V22739" "V22740" "V22741" "V22742" "V22743" "V22744" "V22745" "V22746" "V22747" "V22748" "V22749" "V22750" "V22751" "V22752" "V22753" "V22754" "V22755" "V22756" "V22757" "V22758" "V22759" "V22760" "V22761" "V22762" "V22763" "V22764" "V22765" "V22766" "V22767" "V22768" "V22769" "V22770" "V22771" "V22772" "V22773" "V22774" "V22775" "V22776" "V22777" "V22778" "V22779" "V22780" "V22781" "V22782" "V22783" "V22784" "V22785" "V22786" "V22787" "V22788" "V22789" "V22790" "V22791" "V22792" "V22793" "V22794" "V22795" "V22796" "V22797" "V22798" "V22799" "V22800" "V22801" "V22802" "V22803" "V22804" "V22805" "V22806" "V22807" "V22808" "V22809" "V22810" "V22811" "V22812" "V22813" "V22814" "V22815" "V22816" "V22817" "V22818" "V22819" "V22820" "V22821" "V22822" "V22823" "V22824" "V22825" "V22826" "V22827" "V22828" "V22829" "V22830" "V22831" "V22832" "V22833" "V22834" "V22835" "V22836" "V22837" "V22838" "V22839" "V22840" "V22841" "V22842" "V22843" "V22844" "V22845" "V22846" "V22847" "V22848" "V22849" "V22850" "V22851" "V22852" "V22853" "V22854" "V22855" "V22856" "V22857" "V22858" "V22859" "V22860" "V22861" "V22862" "V22863" "V22864" "V22865" "V22866" "V22867" "V22868" "V22869" "V22870" "V22871" "V22872" "V22873" "V22874" "V22875" "V22876" "V22877" "V22878" "V22879" "V22880" "V22881" "V22882" "V22883" "V22884" "V22885" "V22886" "V22887" "V22888" "V22889" "V22890" "V22891" "V22892" "V22893" "V22894" "V22895" "V22896" "V22897" "V22898" "V22899" "V22900" "V22901" "V22902" "V22903" "V22904" "V22905" "V22906" "V22907" "V22908" "V22909" "V22910" "V22911" "V22912" "V22913" "V22914" "V22915" "V22916" "V22917" "V22918" "V22919" "V22920" "V22921" "V22922" "V22923" "V22924" "V22925" "V22926" "V22927" "V22928" "V22929" "V22930" "V22931" "V22932" "V22933" "V22934" "V22935" "V22936" "V22937" "V22938" "V22939" "V22940" "V22941" "V22942" "V22943" "V22944" "V22945" "V22946" "V22947" "V22948" "V22949" "V22950" "V22951" "V22952" "V22953" "V22954" "V22955" "V22956" "V22957" "V22958" "V22959" "V22960" "V22961" "V22962" "V22963" "V22964" "V22965" "V22966" "V22967" "V22968" "V22969" "V22970" "V22971" "V22972" "V22973" "V22974" "V22975" "V22976" "V22977" "V22978" "V22979" "V22980" "V22981" "V22982" "V22983" "V22984" "V22985" "V22986" "V22987" "V22988" "V22989" "V22990" "V22991" "V22992" "V22993" "V22994" "V22995" "V22996" "V22997" "V22998" "V22999" "V23000" "V23001" "V23002" "V23003" "V23004" "V23005" "V23006" "V23007" "V23008" "V23009" "V23010" "V23011" "V23012" "V23013" "V23014" "V23015" "V23016" "V23017" "V23018" "V23019" "V23020" "V23021" "V23022" "V23023" "V23024" "V23025" "V23026" "V23027" "V23028" "V23029" "V23030" "V23031" "V23032" "V23033" "V23034" "V23035" "V23036" "V23037" "V23038" "V23039" "V23040" "V23041" "V23042" "V23043" "V23044" "V23045" "V23046" "V23047" "V23048" "V23049" "V23050" "V23051" "V23052" "V23053" "V23054" "V23055" "V23056" "V23057" "V23058" "V23059" "V23060" "V23061" "V23062" "V23063" "V23064" "V23065" "V23066" "V23067" "V23068" "V23069" "V23070" "V23071" "V23072" "V23073" "V23074" "V23075" "V23076" "V23077" "V23078" "V23079" "V23080" "V23081" "V23082" "V23083" "V23084" "V23085" "V23086" "V23087" "V23088" "V23089" "V23090" "V23091" "V23092" "V23093" "V23094" "V23095" "V23096" "V23097" "V23098" "V23099" "V23100" "V23101" "V23102" "V23103" "V23104" "V23105" "V23106" "V23107" "V23108" "V23109" "V23110" "V23111" "V23112" "V23113" "V23114" "V23115" "V23116" "V23117" "V23118" "V23119" "V23120" "V23121" "V23122" "V23123" "V23124" "V23125" "V23126" "V23127" "V23128" "V23129" "V23130" "V23131" "V23132" "V23133" "V23134" "V23135" "V23136" "V23137" "V23138" "V23139" "V23140" "V23141" "V23142" "V23143" "V23144" "V23145" "V23146" "V23147" "V23148" "V23149" "V23150" "V23151" "V23152" "V23153" "V23154" "V23155" "V23156" "V23157" "V23158" "V23159" "V23160" "V23161" "V23162" "V23163" "V23164" "V23165" "V23166" "V23167" "V23168" "V23169" "V23170" "V23171" "V23172" "V23173" "V23174" "V23175" "V23176" "V23177" "V23178" "V23179" "V23180" "V23181" "V23182" "V23183" "V23184" "V23185" "V23186" "V23187" "V23188" "V23189" "V23190" "V23191" "V23192" "V23193" "V23194" "V23195" "V23196" "V23197" "V23198" "V23199" "V23200" "V23201" "V23202" "V23203" "V23204" "V23205" "V23206" "V23207" "V23208" "V23209" "V23210" "V23211" "V23212" "V23213" "V23214" "V23215" "V23216" "V23217" "V23218" "V23219" "V23220" "V23221" "V23222" "V23223" "V23224" "V23225" "V23226" "V23227" "V23228" "V23229" "V23230" "V23231" "V23232" "V23233" "V23234" "V23235" "V23236" "V23237" "V23238" "V23239" "V23240" "V23241" "V23242" "V23243" "V23244" "V23245" "V23246" "V23247" "V23248" "V23249" "V23250" "V23251" "V23252" "V23253" "V23254" "V23255" "V23256" "V23257" "V23258" "V23259" "V23260" "V23261" "V23262" "V23263" "V23264" "V23265" "V23266" "V23267" "V23268" "V23269" "V23270" "V23271" "V23272" "V23273" "V23274" "V23275" "V23276" "V23277" "V23278" "V23279" "V23280" "V23281" "V23282" "V23283" "V23284" "V23285" "V23286" "V23287" "V23288" "V23289" "V23290" "V23291" "V23292" "V23293" "V23294" "V23295" "V23296" "V23297" "V23298" "V23299" "V23300" "V23301" "V23302" "V23303" "V23304" "V23305" "V23306" "V23307" "V23308" "V23309" "V23310" "V23311" "V23312" "V23313" "V23314" "V23315" "V23316" "V23317" "V23318" "V23319" "V23320" "V23321" "V23322" "V23323" "V23324" "V23325" "V23326" "V23327" "V23328" "V23329" "V23330" "V23331" "V23332" "V23333" "V23334" "V23335" "V23336" "V23337" "V23338" "V23339" "V23340" "V23341" "V23342" "V23343" "V23344" "V23345" "V23346" "V23347" "V23348" "V23349" "V23350" "V23351" "V23352" "V23353" "V23354" "V23355" "V23356" "V23357" "V23358" "V23359" "V23360" "V23361" "V23362" "V23363" "V23364" "V23365" "V23366" "V23367" "V23368" "V23369" "V23370" "V23371" "V23372" "V23373" "V23374" "V23375" "V23376" "V23377" "V23378" "V23379" "V23380" "V23381" "V23382" "V23383" "V23384" "V23385" "V23386" "V23387" "V23388" "V23389" "V23390" "V23391" "V23392" "V23393" "V23394" "V23395" "V23396" "V23397" "V23398" "V23399" "V23400" "V23401" "V23402" "V23403" "V23404" "V23405" "V23406" "V23407" "V23408" "V23409" "V23410" "V23411" "V23412" "V23413" "V23414" "V23415" "V23416" "V23417" "V23418" "V23419" "V23420" "V23421" "V23422" "V23423" "V23424" "V23425" "V23426" "V23427" "V23428" "V23429" "V23430" "V23431" "V23432" "V23433" "V23434" "V23435" "V23436" "V23437" "V23438" "V23439" "V23440" "V23441" "V23442" "V23443" "V23444" "V23445" "V23446" "V23447" "V23448" "V23449" "V23450" "V23451" "V23452" "V23453" "V23454" "V23455" "V23456" "V23457" "V23458" "V23459" "V23460" "V23461" "V23462" "V23463" "V23464" "V23465" "V23466" "V23467" "V23468" "V23469" "V23470" "V23471" "V23472" "V23473" "V23474" "V23475" "V23476" "V23477" "V23478" "V23479" "V23480" "V23481" "V23482" "V23483" "V23484" "V23485" "V23486" "V23487" "V23488" "V23489" "V23490" "V23491" "V23492" "V23493" "V23494" "V23495" "V23496" "V23497" "V23498" "V23499" "V23500" "V23501" "V23502" "V23503" "V23504" "V23505" "V23506" "V23507" "V23508" "V23509" "V23510" "V23511" "V23512" "V23513" "V23514" "V23515" "V23516" "V23517" "V23518" "V23519" "V23520" "V23521" "V23522" "V23523" "V23524" "V23525" "V23526" "V23527" "V23528" "V23529" "V23530" "V23531" "V23532" "V23533" "V23534" "V23535" "V23536" "V23537" "V23538" "V23539" "V23540" "V23541" "V23542" "V23543" "V23544" "V23545" "V23546" "V23547" "V23548" "V23549" "V23550" "V23551" "V23552" "V23553" "V23554" "V23555" "V23556" "V23557" "V23558" "V23559" "V23560" "V23561" "V23562" "V23563" "V23564" "V23565" "V23566" "V23567" "V23568" "V23569" "V23570" "V23571" "V23572" "V23573" "V23574" "V23575" "V23576" "V23577" "V23578" "V23579" "V23580" "V23581" "V23582" "V23583" "V23584" "V23585" "V23586" "V23587" "V23588" "V23589" "V23590" "V23591" "V23592" "V23593" "V23594" "V23595" "V23596" "V23597" "V23598" "V23599" "V23600" "V23601" "V23602" "V23603" "V23604" "V23605" "V23606" "V23607" "V23608" "V23609" "V23610" "V23611" "V23612" "V23613" "V23614" "V23615" "V23616" "V23617" "V23618" "V23619" "V23620" "V23621" "V23622" "V23623" "V23624" "V23625" "V23626" "V23627" "V23628" "V23629" "V23630" "V23631" "V23632" "V23633" "V23634" "V23635" "V23636" "V23637" "V23638" "V23639" "V23640" "V23641" "V23642" "V23643" "V23644" "V23645" "V23646" "V23647" "V23648" "V23649" "V23650" "V23651" "V23652" "V23653" "V23654" "V23655" "V23656" "V23657" "V23658" "V23659" "V23660" "V23661" "V23662" "V23663" "V23664" "V23665" "V23666" "V23667" "V23668" "V23669" "V23670" "V23671" "V23672" "V23673" "V23674" "V23675" "V23676" "V23677" "V23678" "V23679" "V23680" "V23681" "V23682" "V23683" "V23684" "V23685" "V23686" "V23687" "V23688" "V23689" "V23690" "V23691" "V23692" "V23693" "V23694" "V23695" "V23696" "V23697" "V23698" "V23699" "V23700" "V23701" "V23702" "V23703" "V23704" "V23705" "V23706" "V23707" "V23708" "V23709" "V23710" "V23711" "V23712" "V23713" "V23714" "V23715" "V23716" "V23717" "V23718" "V23719" "V23720" "V23721" "V23722" "V23723" "V23724" "V23725" "V23726" "V23727" "V23728" "V23729" "V23730" "V23731" "V23732" "V23733" "V23734" "V23735" "V23736" "V23737" "V23738" "V23739" "V23740" "V23741" "V23742" "V23743" "V23744" "V23745" "V23746" "V23747" "V23748" "V23749" "V23750" "V23751" "V23752" "V23753" "V23754" "V23755" "V23756" "V23757" "V23758" "V23759" "V23760" "V23761" "V23762" "V23763" "V23764" "V23765" "V23766" "V23767" "V23768" "V23769" "V23770" "V23771" "V23772" "V23773" "V23774" "V23775" "V23776" "V23777" "V23778" "V23779" "V23780" "V23781" "V23782" "V23783" "V23784" "V23785" "V23786" "V23787" "V23788" "V23789" "V23790" "V23791" "V23792" "V23793" "V23794" "V23795" "V23796" "V23797" "V23798" "V23799" "V23800" "V23801" "V23802" "V23803" "V23804" "V23805" "V23806" "V23807" "V23808" "V23809" "V23810" "V23811" "V23812" "V23813" "V23814" "V23815" "V23816" "V23817" "V23818" "V23819" "V23820" "V23821" "V23822" "V23823" "V23824" "V23825" "V23826" "V23827" "V23828" "V23829" "V23830" "V23831" "V23832" "V23833" "V23834" "V23835" "V23836" "V23837" "V23838" "V23839" "V23840" "V23841" "V23842" "V23843" "V23844" "V23845" "V23846" "V23847" "V23848" "V23849" "V23850" "V23851" "V23852" "V23853" "V23854" "V23855" "V23856" "V23857" "V23858" "V23859" "V23860" "V23861" "V23862" "V23863" "V23864" "V23865" "V23866" "V23867" "V23868" "V23869" "V23870" "V23871" "V23872" "V23873" "V23874" "V23875" "V23876" "V23877" "V23878" "V23879" "V23880" "V23881" "V23882" "V23883" "V23884" "V23885" "V23886" "V23887" "V23888" "V23889" "V23890" "V23891" "V23892" "V23893" "V23894" "V23895" "V23896" "V23897" "V23898" "V23899" "V23900" "V23901" "V23902" "V23903" "V23904" "V23905" "V23906" "V23907" "V23908" "V23909" "V23910" "V23911" "V23912" "V23913" "V23914" "V23915" "V23916" "V23917" "V23918" "V23919" "V23920" "V23921" "V23922" "V23923" "V23924" "V23925" "V23926" "V23927" "V23928" "V23929" "V23930" "V23931" "V23932" "V23933" "V23934" "V23935" "V23936" "V23937" "V23938" "V23939" "V23940" "V23941" "V23942" "V23943" "V23944" "V23945" "V23946" "V23947" "V23948" "V23949" "V23950" "V23951" "V23952" "V23953" "V23954" "V23955" "V23956" "V23957" "V23958" "V23959" "V23960" "V23961" "V23962" "V23963" "V23964" "V23965" "V23966" "V23967" "V23968" "V23969" "V23970" "V23971" "V23972" "V23973" "V23974" "V23975" "V23976" "V23977" "V23978" "V23979" "V23980" "V23981" "V23982" "V23983" "V23984" "V23985" "V23986" "V23987" "V23988" "V23989" "V23990" "V23991" "V23992" "V23993" "V23994" "V23995" "V23996" "V23997" "V23998" "V23999" "V24000" "V24001" "V24002" "V24003" "V24004" "V24005" "V24006" "V24007" "V24008" "V24009" "V24010" "V24011" "V24012" "V24013" "V24014" "V24015" "V24016" "V24017" "V24018" "V24019" "V24020" "V24021" "V24022" "V24023" "V24024" "V24025" "V24026" "V24027" "V24028" "V24029" "V24030" "V24031" "V24032" "V24033" "V24034" "V24035" "V24036" "V24037" "V24038" "V24039" "V24040" "V24041" "V24042" "V24043" "V24044" "V24045" "V24046" "V24047" "V24048" "V24049" "V24050" "V24051" "V24052" "V24053" "V24054" "V24055" "V24056" "V24057" "V24058" "V24059" "V24060" "V24061" "V24062" "V24063" "V24064" "V24065" "V24066" "V24067" "V24068" "V24069" "V24070" "V24071" "V24072" "V24073" "V24074" "V24075" "V24076" "V24077" "V24078" "V24079" "V24080" "V24081" "V24082" "V24083" "V24084" "V24085" "V24086" "V24087" "V24088" "V24089" "V24090" "V24091" "V24092" "V24093" "V24094" "V24095" "V24096" "V24097" "V24098" "V24099" "V24100" "V24101" "V24102" "V24103" "V24104" "V24105" "V24106" "V24107" "V24108" "V24109" "V24110" "V24111" "V24112" "V24113" "V24114" "V24115" "V24116" "V24117" "V24118" "V24119" "V24120" "V24121" "V24122" "V24123" "V24124" "V24125" "V24126" "V24127" "V24128" "V24129" "V24130" "V24131" "V24132" "V24133" "V24134" "V24135" "V24136" "V24137" "V24138" "V24139" "V24140" "V24141" "V24142" "V24143" "V24144" "V24145" "V24146" "V24147" "V24148" "V24149" "V24150" "V24151" "V24152" "V24153" "V24154" "V24155" "V24156" "V24157" "V24158" "V24159" "V24160" "V24161" "V24162" "V24163" "V24164" "V24165" "V24166" "V24167" "V24168" "V24169" "V24170" "V24171" "V24172" "V24173" "V24174" "V24175" "V24176" "V24177" "V24178" "V24179" "V24180" "V24181" "V24182" "V24183" "V24184" "V24185" "V24186" "V24187" "V24188" "V24189" "V24190" "V24191" "V24192" "V24193" "V24194" "V24195" "V24196" "V24197" "V24198" "V24199" "V24200" "V24201" "V24202" "V24203" "V24204" "V24205" "V24206" "V24207" "V24208" "V24209" "V24210" "V24211" "V24212" "V24213" "V24214" "V24215" "V24216" "V24217" "V24218" "V24219" "V24220" "V24221" "V24222" "V24223" "V24224" "V24225" "V24226" "V24227" "V24228" "V24229" "V24230" "V24231" "V24232" "V24233" "V24234" "V24235" "V24236" "V24237" "V24238" "V24239" "V24240" "V24241" "V24242" "V24243" "V24244" "V24245" "V24246" "V24247" "V24248" "V24249" "V24250" "V24251" "V24252" "V24253" "V24254" "V24255" "V24256" "V24257" "V24258" "V24259" "V24260" "V24261" "V24262" "V24263" "V24264" "V24265" "V24266" "V24267" "V24268" "V24269" "V24270" "V24271" "V24272" "V24273" "V24274" "V24275" "V24276" "V24277" "V24278" "V24279" "V24280" "V24281" "V24282" "V24283" "V24284" "V24285" "V24286" "V24287" "V24288" "V24289" "V24290" "V24291" "V24292" "V24293" "V24294" "V24295" "V24296" "V24297" "V24298" "V24299" "V24300" "V24301" "V24302" "V24303" "V24304" "V24305" "V24306" "V24307" "V24308" "V24309" "V24310" "V24311" "V24312" "V24313" "V24314" "V24315" "V24316" "V24317" "V24318" "V24319" "V24320" "V24321" "V24322" "V24323" "V24324" "V24325" "V24326" "V24327" "V24328" "V24329" "V24330" "V24331" "V24332" "V24333" "V24334" "V24335" "V24336" "V24337" "V24338" "V24339" "V24340" "V24341" "V24342" "V24343" "V24344" "V24345" "V24346" "V24347" "V24348" "V24349" "V24350" "V24351" "V24352" "V24353" "V24354" "V24355" "V24356" "V24357" "V24358" "V24359" "V24360" "V24361" "V24362" "V24363" "V24364" "V24365" "V24366" "V24367" "V24368" "V24369" "V24370" "V24371" "V24372" "V24373" "V24374" "V24375" "V24376" "V24377" "V24378" "V24379" "V24380" "V24381" "V24382" "V24383" "V24384" "V24385" "V24386" "V24387" "V24388" "V24389" "V24390" "V24391" "V24392" "V24393" "V24394" "V24395" "V24396" "V24397" "V24398" "V24399" "V24400" "V24401" "V24402" "V24403" "V24404" "V24405" "V24406" "V24407" "V24408" "V24409" "V24410" "V24411" "V24412" "V24413" "V24414" "V24415" "V24416" "V24417" "V24418" "V24419" "V24420" "V24421" "V24422" "V24423" "V24424" "V24425" "V24426" "V24427" "V24428" "V24429" "V24430" "V24431" "V24432" "V24433" "V24434" "V24435" "V24436" "V24437" "V24438" "V24439" "V24440" "V24441" "V24442" "V24443" "V24444" "V24445" "V24446" "V24447" "V24448" "V24449" "V24450" "V24451" "V24452" "V24453" "V24454" "V24455" "V24456" "V24457" "V24458" "V24459" "V24460" "V24461" "V24462" "V24463" "V24464" "V24465" "V24466" "V24467" "V24468" "V24469" "V24470" "V24471" "V24472" "V24473" "V24474" "V24475" "V24476" "V24477" "V24478" "V24479" "V24480" "V24481" "V24482" "V24483" "V24484" "V24485" "V24486" "V24487" "V24488" "V24489" "V24490" "V24491" "V24492" "V24493" "V24494" "V24495" "V24496" "V24497" "V24498" "V24499" "V24500" "V24501" "V24502" "V24503" "V24504" "V24505" "V24506" "V24507" "V24508" "V24509" "V24510" "V24511" "V24512" "V24513" "V24514" "V24515" "V24516" "V24517" "V24518" "V24519" "V24520" "V24521" "V24522" "V24523" "V24524" "V24525" "V24526" "V24527" "V24528" "V24529" "V24530" "V24531" "V24532" "V24533" "V24534" "V24535" "V24536" "V24537" "V24538" "V24539" "V24540" "V24541" "V24542" "V24543" "V24544" "V24545" "V24546" "V24547" "V24548" "V24549" "V24550" "V24551" "V24552" "V24553" "V24554" "V24555" "V24556" "V24557" "V24558" "V24559" "V24560" "V24561" "V24562" "V24563" "V24564" "V24565" "V24566" "V24567" "V24568" "V24569" "V24570" "V24571" "V24572" "V24573" "V24574" "V24575" "V24576" "V24577" "V24578" "V24579" "V24580" "V24581" "V24582" "V24583" "V24584" "V24585" "V24586" "V24587" "V24588" "V24589" "V24590" "V24591" "V24592" "V24593" "V24594" "V24595" "V24596" "V24597" "V24598" "V24599" "V24600" "V24601" "V24602" "V24603" "V24604" "V24605" "V24606" "V24607" "V24608" "V24609" "V24610" "V24611" "V24612" "V24613" "V24614" "V24615" "V24616" "V24617" "V24618" "V24619" "V24620" "V24621" "V24622" "V24623" "V24624" "V24625" "V24626" "V24627" "V24628" "V24629" "V24630" "V24631" "V24632" "V24633" "V24634" "V24635" "V24636" "V24637" "V24638" "V24639" "V24640" "V24641" "V24642" "V24643" "V24644" "V24645" "V24646" "V24647" "V24648" "V24649" "V24650" "V24651" "V24652" "V24653" "V24654" "V24655" "V24656" "V24657" "V24658" "V24659" "V24660" "V24661" "V24662" "V24663" "V24664" "V24665" "V24666" "V24667" "V24668" "V24669" "V24670" "V24671" "V24672" "V24673" "V24674" "V24675" "V24676" "V24677" "V24678" "V24679" "V24680" "V24681" "V24682" "V24683" "V24684" "V24685" "V24686" "V24687" "V24688" "V24689" "V24690" "V24691" "V24692" "V24693" "V24694" "V24695" "V24696" "V24697" "V24698" "V24699" "V24700" "V24701" "V24702" "V24703" "V24704" "V24705" "V24706" "V24707" "V24708" "V24709" "V24710" "V24711" "V24712" "V24713" "V24714" "V24715" "V24716" "V24717" "V24718" "V24719" "V24720" "V24721" "V24722" "V24723" "V24724" "V24725" "V24726" "V24727" "V24728" "V24729" "V24730" "V24731" "V24732" "V24733" "V24734" "V24735" "V24736" "V24737" "V24738" "V24739" "V24740" "V24741" "V24742" "V24743" "V24744" "V24745" "V24746" "V24747" "V24748" "V24749" "V24750" "V24751" "V24752" "V24753" "V24754" "V24755" "V24756" "V24757" "V24758" "V24759" "V24760" "V24761" "V24762" "V24763" "V24764" "V24765" "V24766" "V24767" "V24768" "V24769" "V24770" "V24771" "V24772" "V24773" "V24774" "V24775" "V24776" "V24777" "V24778" "V24779" "V24780" "V24781" "V24782" "V24783" "V24784" "V24785" "V24786" "V24787" "V24788" "V24789" "V24790" "V24791" "V24792" "V24793" "V24794" "V24795" "V24796" "V24797" "V24798" "V24799" "V24800" "V24801" "V24802" "V24803" "V24804" "V24805" "V24806" "V24807" "V24808" "V24809" "V24810" "V24811" "V24812" "V24813" "V24814" "V24815" "V24816" "V24817" "V24818" "V24819" "V24820" "V24821" "V24822" "V24823" "V24824" "V24825" "V24826" "V24827" "V24828" "V24829" "V24830" "V24831" "V24832" "V24833" "V24834" "V24835" "V24836" "V24837" "V24838" "V24839" "V24840" "V24841" "V24842" "V24843" "V24844" "V24845" "V24846" "V24847" "V24848" "V24849" "V24850" "V24851" "V24852" "V24853" "V24854" "V24855" "V24856" "V24857" "V24858" "V24859" "V24860" "V24861" "V24862" "V24863" "V24864" "V24865" "V24866" "V24867" "V24868" "V24869" "V24870" "V24871" "V24872" "V24873" "V24874" "V24875" "V24876" "V24877" "V24878" "V24879" "V24880" "V24881" "V24882" "V24883" "V24884" "V24885" "V24886" "V24887" "V24888" "V24889" "V24890" "V24891" "V24892" "V24893" "V24894" "V24895" "V24896" "V24897" "V24898" "V24899" "V24900" "V24901" "V24902" "V24903" "V24904" "V24905" "V24906" "V24907" "V24908" "V24909" "V24910" "V24911" "V24912" "V24913" "V24914" "V24915" "V24916" "V24917" "V24918" "V24919" "V24920" "V24921" "V24922" "V24923" "V24924" "V24925" "V24926" "V24927" "V24928" "V24929" "V24930" "V24931" "V24932" "V24933" "V24934" "V24935" "V24936" "V24937" "V24938" "V24939" "V24940" "V24941" "V24942" "V24943" "V24944" "V24945" "V24946" "V24947" "V24948" "V24949" "V24950" "V24951" "V24952" "V24953" "V24954" "V24955" "V24956" "V24957" "V24958" "V24959" "V24960" "V24961" "V24962" "V24963" "V24964" "V24965" "V24966" "V24967" "V24968" "V24969" "V24970" "V24971" "V24972" "V24973" "V24974" "V24975" "V24976" "V24977" "V24978" "V24979" "V24980" "V24981" "V24982" "V24983" "V24984" "V24985" "V24986" "V24987" "V24988" "V24989" "V24990" "V24991" "V24992" "V24993" "V24994" "V24995" "V24996" "V24997" "V24998" "V24999" "V25000" "V25001" "V25002" "V25003" "V25004" "V25005" "V25006" "V25007" "V25008" "V25009" "V25010" "V25011" "V25012" "V25013" "V25014" "V25015" "V25016" "V25017" "V25018" "V25019" "V25020" "V25021" "V25022" "V25023" "V25024" "V25025" "V25026" "V25027" "V25028" "V25029" "V25030" "V25031" "V25032" "V25033" "V25034" "V25035" "V25036" "V25037" "V25038" "V25039" "V25040" "V25041" "V25042" "V25043" "V25044" "V25045" "V25046" "V25047" "V25048" "V25049" "V25050" "V25051" "V25052" "V25053" "V25054" "V25055" "V25056" "V25057" "V25058" "V25059" "V25060" "V25061" "V25062" "V25063" "V25064" "V25065" "V25066" "V25067" "V25068" "V25069" "V25070" "V25071" "V25072" "V25073" "V25074" "V25075" "V25076" "V25077" "V25078" "V25079" "V25080" "V25081" "V25082" "V25083" "V25084" "V25085" "V25086" "V25087" "V25088" "V25089" "V25090" "V25091" "V25092" "V25093" "V25094" "V25095" "V25096" "V25097" "V25098" "V25099" "V25100" "V25101" "V25102" "V25103" "V25104" "V25105" "V25106" "V25107" "V25108" "V25109" "V25110" "V25111" "V25112" "V25113" "V25114" "V25115" "V25116" "V25117" "V25118" "V25119" "V25120" "V25121" "V25122" "V25123" "V25124" "V25125" "V25126" "V25127" "V25128" "V25129" "V25130" "V25131" "V25132" "V25133" "V25134" "V25135" "V25136" "V25137" "V25138" "V25139" "V25140" "V25141" "V25142" "V25143" "V25144" "V25145" "V25146" "V25147" "V25148" "V25149" "V25150" "V25151" "V25152" "V25153" "V25154" "V25155" "V25156" "V25157" "V25158" "V25159" "V25160" "V25161" "V25162" "V25163" "V25164" "V25165" "V25166" "V25167" "V25168" "V25169" "V25170" "V25171" "V25172" "V25173" "V25174" "V25175" "V25176" "V25177" "V25178" "V25179" "V25180" "V25181" "V25182" "V25183" "V25184" "V25185" "V25186" "V25187" "V25188" "V25189" "V25190" "V25191" "V25192" "V25193" "V25194" "V25195" "V25196" "V25197" "V25198" "V25199" "V25200" "V25201" "V25202" "V25203" "V25204" "V25205" "V25206" "V25207" "V25208" "V25209" "V25210" "V25211" "V25212" "V25213" "V25214" "V25215" "V25216" "V25217" "V25218" "V25219" "V25220" "V25221" "V25222" "V25223" "V25224" "V25225" "V25226" "V25227" "V25228" "V25229" "V25230" "V25231" "V25232" "V25233" "V25234" "V25235" "V25236" "V25237" "V25238" "V25239" "V25240" "V25241" "V25242" "V25243" "V25244" "V25245" "V25246" "V25247" "V25248" "V25249" "V25250" "V25251" "V25252" "V25253" "V25254" "V25255" "V25256" "V25257" "V25258" "V25259" "V25260" "V25261" "V25262" "V25263" "V25264" "V25265" "V25266" "V25267" "V25268" "V25269" "V25270" "V25271" "V25272" "V25273" "V25274" "V25275" "V25276" "V25277" "V25278" "V25279" "V25280" "V25281" "V25282" "V25283" "V25284" "V25285" "V25286" "V25287" "V25288" "V25289" "V25290" "V25291" "V25292" "V25293" "V25294" "V25295" "V25296" "V25297" "V25298" "V25299" "V25300" "V25301" "V25302" "V25303" "V25304" "V25305" "V25306" "V25307" "V25308" "V25309" "V25310" "V25311" "V25312" "V25313" "V25314" "V25315" "V25316" "V25317" "V25318" "V25319" "V25320" "V25321" "V25322" "V25323" "V25324" "V25325" "V25326" "V25327" "V25328" "V25329" "V25330" "V25331" "V25332" "V25333" "V25334" "V25335" "V25336" "V25337" "V25338" "V25339" "V25340" "V25341" "V25342" "V25343" "V25344" "V25345" "V25346" "V25347" "V25348" "V25349" "V25350" "V25351" "V25352" "V25353" "V25354" "V25355" "V25356" "V25357" "V25358" "V25359" "V25360" "V25361" "V25362" "V25363" "V25364" "V25365" "V25366" "V25367" "V25368" "V25369" "V25370" "V25371" "V25372" "V25373" "V25374" "V25375" "V25376" "V25377" "V25378" "V25379" "V25380" "V25381" "V25382" "V25383" "V25384" "V25385" "V25386" "V25387" "V25388" "V25389" "V25390" "V25391" "V25392" "V25393" "V25394" "V25395" "V25396" "V25397" "V25398" "V25399" "V25400" "V25401" "V25402" "V25403" "V25404" "V25405" "V25406" "V25407" "V25408" "V25409" "V25410" "V25411" "V25412" "V25413" "V25414" "V25415" "V25416" "V25417" "V25418" "V25419" "V25420" "V25421" "V25422" "V25423" "V25424" "V25425" "V25426" "V25427" "V25428" "V25429" "V25430" "V25431" "V25432" "V25433" "V25434" "V25435" "V25436" "V25437" "V25438" "V25439" "V25440" "V25441" "V25442" "V25443" "V25444" "V25445" "V25446" "V25447" "V25448" "V25449" "V25450" "V25451" "V25452" "V25453" "V25454" "V25455" "V25456" "V25457" "V25458" "V25459" "V25460" "V25461" "V25462" "V25463" "V25464" "V25465" "V25466" "V25467" "V25468" "V25469" "V25470" "V25471" "V25472" "V25473" "V25474" "V25475" "V25476" "V25477" "V25478" "V25479" "V25480" "V25481" "V25482" "V25483" "V25484" "V25485" "V25486" "V25487" "V25488" "V25489" "V25490" "V25491" "V25492" "V25493" "V25494" "V25495" "V25496" "V25497" "V25498" "V25499" "V25500" "V25501" "V25502" "V25503" "V25504" "V25505" "V25506" "V25507" "V25508" "V25509" "V25510" "V25511" "V25512" "V25513" "V25514" "V25515" "V25516" "V25517" "V25518" "V25519" "V25520" "V25521" "V25522" "V25523" "V25524" "V25525" "V25526" "V25527" "V25528" "V25529" "V25530" "V25531" "V25532" "V25533" "V25534" "V25535" "V25536" "V25537" "V25538" "V25539" "V25540" "V25541" "V25542" "V25543" "V25544" "V25545" "V25546" "V25547" "V25548" "V25549" "V25550" "V25551" "V25552" "V25553" "V25554" "V25555" "V25556" "V25557" "V25558" "V25559" "V25560" "V25561" "V25562" "V25563" "V25564" "V25565" "V25566" "V25567" "V25568" "V25569" "V25570" "V25571" "V25572" "V25573" "V25574" "V25575" "V25576" "V25577" "V25578" "V25579" "V25580" "V25581" "V25582" "V25583" "V25584" "V25585" "V25586" "V25587" "V25588" "V25589" "V25590" "V25591" "V25592" "V25593" "V25594" "V25595" "V25596" "V25597" "V25598" "V25599" "V25600" "V25601" "V25602" "V25603" "V25604" "V25605" "V25606" "V25607" "V25608" "V25609" "V25610" "V25611" "V25612" "V25613" "V25614" "V25615" "V25616" "V25617" "V25618" "V25619" "V25620" "V25621" "V25622" "V25623" "V25624" "V25625" "V25626" "V25627" "V25628" "V25629" "V25630" "V25631" "V25632" "V25633" "V25634" "V25635" "V25636" "V25637" "V25638" "V25639" "V25640" "V25641" "V25642" "V25643" "V25644" "V25645" "V25646" "V25647" "V25648" "V25649" "V25650" "V25651" "V25652" "V25653" "V25654" "V25655" "V25656" "V25657" "V25658" "V25659" "V25660" "V25661" "V25662" "V25663" "V25664" "V25665" "V25666" "V25667" "V25668" "V25669" "V25670" "V25671" "V25672" "V25673" "V25674" "V25675" "V25676" "V25677" "V25678" "V25679" "V25680" "V25681" "V25682" "V25683" "V25684" "V25685" "V25686" "V25687" "V25688" "V25689" "V25690" "V25691" "V25692" "V25693" "V25694" "V25695" "V25696" "V25697" "V25698" "V25699" "V25700" "V25701" "V25702" "V25703" "V25704" "V25705" "V25706" "V25707" "V25708" "V25709" "V25710" "V25711" "V25712" "V25713" "V25714" "V25715" "V25716" "V25717" "V25718" "V25719" "V25720" "V25721" "V25722" "V25723" "V25724" "V25725" "V25726" "V25727" "V25728" "V25729" "V25730" "V25731" "V25732" "V25733" "V25734" "V25735" "V25736" "V25737" "V25738" "V25739" "V25740" "V25741" "V25742" "V25743" "V25744" "V25745" "V25746" "V25747" "V25748" "V25749" "V25750" "V25751" "V25752" "V25753" "V25754" "V25755" "V25756" "V25757" "V25758" "V25759" "V25760" "V25761" "V25762" "V25763" "V25764" "V25765" "V25766" "V25767" "V25768" "V25769" "V25770" "V25771" "V25772" "V25773" "V25774" "V25775" "V25776" "V25777" "V25778" "V25779" "V25780" "V25781" "V25782" "V25783" "V25784" "V25785" "V25786" "V25787" "V25788" "V25789" "V25790" "V25791" "V25792" "V25793" "V25794" "V25795" "V25796" "V25797" "V25798" "V25799" "V25800" "V25801" "V25802" "V25803" "V25804" "V25805" "V25806" "V25807" "V25808" "V25809" "V25810" "V25811" "V25812" "V25813" "V25814" "V25815" "V25816" "V25817" "V25818" "V25819" "V25820" "V25821" "V25822" "V25823" "V25824" "V25825" "V25826" "V25827" "V25828" "V25829" "V25830" "V25831" "V25832" "V25833" "V25834" "V25835" "V25836" "V25837" "V25838" "V25839" "V25840" "V25841" "V25842" "V25843" "V25844" "V25845" "V25846" "V25847" "V25848" "V25849" "V25850" "V25851" "V25852" "V25853" "V25854" "V25855" "V25856" "V25857" "V25858" "V25859" "V25860" "V25861" "V25862" "V25863" "V25864" "V25865" "V25866" "V25867" "V25868" "V25869" "V25870" "V25871" "V25872" "V25873" "V25874" "V25875" "V25876" "V25877" "V25878" "V25879" "V25880" "V25881" "V25882" "V25883" "V25884" "V25885" "V25886" "V25887" "V25888" "V25889" "V25890" "V25891" "V25892" "V25893" "V25894" "V25895" "V25896" "V25897" "V25898" "V25899" "V25900" "V25901" "V25902" "V25903" "V25904" "V25905" "V25906" "V25907" "V25908" "V25909" "V25910" "V25911" "V25912" "V25913" "V25914" "V25915" "V25916" "V25917" "V25918" "V25919" "V25920" "V25921" "V25922" "V25923" "V25924" "V25925" "V25926" "V25927" "V25928" "V25929" "V25930" "V25931" "V25932" "V25933" "V25934" "V25935" "V25936" "V25937" "V25938" "V25939" "V25940" "V25941" "V25942" "V25943" "V25944" "V25945" "V25946" "V25947" "V25948" "V25949" "V25950" "V25951" "V25952" "V25953" "V25954" "V25955" "V25956" "V25957" "V25958" "V25959" "V25960" "V25961" "V25962" "V25963" "V25964" "V25965" "V25966" "V25967" "V25968" "V25969" "V25970" "V25971" "V25972" "V25973" "V25974" "V25975" "V25976" "V25977" "V25978" "V25979" "V25980" "V25981" "V25982" "V25983" "V25984" "V25985" "V25986" "V25987" "V25988" "V25989" "V25990" "V25991" "V25992" "V25993" "V25994" "V25995" "V25996" "V25997" "V25998" "V25999" "V26000" "V26001" "V26002" "V26003" "V26004" "V26005" "V26006" "V26007" "V26008" "V26009" "V26010" "V26011" "V26012" "V26013" "V26014" "V26015" "V26016" "V26017" "V26018" "V26019" "V26020" "V26021" "V26022" "V26023" "V26024" "V26025" "V26026" "V26027" "V26028" "V26029" "V26030" "V26031" "V26032" "V26033" "V26034" "V26035" "V26036" "V26037" "V26038" "V26039" "V26040" "V26041" "V26042" "V26043" "V26044" "V26045" "V26046" "V26047" "V26048" "V26049" "V26050" "V26051" "V26052" "V26053" "V26054" "V26055" "V26056" "V26057" "V26058" "V26059" "V26060" "V26061" "V26062" "V26063" "V26064" "V26065" "V26066" "V26067" "V26068" "V26069" "V26070" "V26071" "V26072" "V26073" "V26074" "V26075" "V26076" "V26077" "V26078" "V26079" "V26080" "V26081" "V26082" "V26083" "V26084" "V26085" "V26086" "V26087" "V26088" "V26089" "V26090" "V26091" "V26092" "V26093" "V26094" "V26095" "V26096" "V26097" "V26098" "V26099" "V26100" "V26101" "V26102" "V26103" "V26104" "V26105" "V26106" "V26107" "V26108" "V26109" "V26110" "V26111" "V26112" "V26113" "V26114" "V26115" "V26116" "V26117" "V26118" "V26119" "V26120" "V26121" "V26122" "V26123" "V26124" "V26125" "V26126" "V26127" "V26128" "V26129" "V26130" "V26131" "V26132" "V26133" "V26134" "V26135" "V26136" "V26137" "V26138" "V26139" "V26140" "V26141" "V26142" "V26143" "V26144" "V26145" "V26146" "V26147" "V26148" "V26149" "V26150" "V26151" "V26152" "V26153" "V26154" "V26155" "V26156" "V26157" "V26158" "V26159" "V26160" "V26161" "V26162" "V26163" "V26164" "V26165" "V26166" "V26167" "V26168" "V26169" "V26170" "V26171" "V26172" "V26173" "V26174" "V26175" "V26176" "V26177" "V26178" "V26179" "V26180" "V26181" "V26182" "V26183" "V26184" "V26185" "V26186" "V26187" "V26188" "V26189" "V26190" "V26191" "V26192" "V26193" "V26194" "V26195" "V26196" "V26197" "V26198" "V26199" "V26200" "V26201" "V26202" "V26203" "V26204" "V26205" "V26206" "V26207" "V26208" "V26209" "V26210" "V26211" "V26212" "V26213" "V26214" "V26215" "V26216" "V26217" "V26218" "V26219" "V26220" "V26221" "V26222" "V26223" "V26224" "V26225" "V26226" "V26227" "V26228" "V26229" "V26230" "V26231" "V26232" "V26233" "V26234" "V26235" "V26236" "V26237" "V26238" "V26239" "V26240" "V26241" "V26242" "V26243" "V26244" "V26245" "V26246" "V26247" "V26248" "V26249" "V26250" "V26251" "V26252" "V26253" "V26254" "V26255" "V26256" "V26257" "V26258" "V26259" "V26260" "V26261" "V26262" "V26263" "V26264" "V26265" "V26266" "V26267" "V26268" "V26269" "V26270" "V26271" "V26272" "V26273" "V26274" "V26275" "V26276" "V26277" "V26278" "V26279" "V26280" "V26281" "V26282" "V26283" "V26284" "V26285" "V26286" "V26287" "V26288" "V26289" "V26290" "V26291" "V26292" "V26293" "V26294" "V26295" "V26296" "V26297" "V26298" "V26299" "V26300" "V26301" "V26302" "V26303" "V26304" "V26305" "V26306" "V26307" "V26308" "V26309" "V26310" "V26311" "V26312" "V26313" "V26314" "V26315" "V26316" "V26317" "V26318" "V26319" "V26320" "V26321" "V26322" "V26323" "V26324" "V26325" "V26326" "V26327" "V26328" "V26329" "V26330" "V26331" "V26332" "V26333" "V26334" "V26335" "V26336" "V26337" "V26338" "V26339" "V26340" "V26341" "V26342" "V26343" "V26344" "V26345" "V26346" "V26347" "V26348" "V26349" "V26350" "V26351" "V26352" "V26353" "V26354" "V26355" "V26356" "V26357" "V26358" "V26359" "V26360" "V26361" "V26362" "V26363" "V26364" "V26365" "V26366" "V26367" "V26368" "V26369" "V26370" "V26371" "V26372" "V26373" "V26374" "V26375" "V26376" "V26377" "V26378" "V26379" "V26380" "V26381" "V26382" "V26383" "V26384" "V26385" "V26386" "V26387" "V26388" "V26389" "V26390" "V26391" "V26392" "V26393" "V26394" "V26395" "V26396" "V26397" "V26398" "V26399" "V26400" "V26401" "V26402" "V26403" "V26404" "V26405" "V26406" "V26407" "V26408" "V26409" "V26410" "V26411" "V26412" "V26413" "V26414" "V26415" "V26416" "V26417" "V26418" "V26419" "V26420" "V26421" "V26422" "V26423" "V26424" "V26425" "V26426" "V26427" "V26428" "V26429" "V26430" "V26431" "V26432" "V26433" "V26434" "V26435" "V26436" "V26437" "V26438" "V26439" "V26440" "V26441" "V26442" "V26443" "V26444" "V26445" "V26446" "V26447" "V26448" "V26449" "V26450" "V26451" "V26452" "V26453" "V26454" "V26455" "V26456" "V26457" "V26458" "V26459" "V26460" "V26461" "V26462" "V26463" "V26464" "V26465" "V26466" "V26467" "V26468" "V26469" "V26470" "V26471" "V26472" "V26473" "V26474" "V26475" "V26476" "V26477" "V26478" "V26479" "V26480" "V26481" "V26482" "V26483" "V26484" "V26485" "V26486" "V26487" "V26488" "V26489" "V26490" "V26491" "V26492" "V26493" "V26494" "V26495" "V26496" "V26497" "V26498" "V26499" "V26500" "V26501" "V26502" "V26503" "V26504" "V26505" "V26506" "V26507" "V26508" "V26509" "V26510" "V26511" "V26512" "V26513" "V26514" "V26515" "V26516" "V26517" "V26518" "V26519" "V26520" "V26521" "V26522" "V26523" "V26524" "V26525" "V26526" "V26527" "V26528" "V26529" "V26530" "V26531" "V26532" "V26533" "V26534" "V26535" "V26536" "V26537" "V26538" "V26539" "V26540" "V26541" "V26542" "V26543" "V26544" "V26545" "V26546" "V26547" "V26548" "V26549" "V26550" "V26551" "V26552" "V26553" "V26554" "V26555" "V26556" "V26557" "V26558" "V26559" "V26560" "V26561" "V26562" "V26563" "V26564" "V26565" "V26566" "V26567" "V26568" "V26569" "V26570" "V26571" "V26572" "V26573" "V26574" "V26575" "V26576" "V26577" "V26578" "V26579" "V26580" "V26581" "V26582" "V26583" "V26584" "V26585" "V26586" "V26587" "V26588" "V26589" "V26590" "V26591" "V26592" "V26593" "V26594" "V26595" "V26596" "V26597" "V26598" "V26599" "V26600" "V26601" "V26602" "V26603" "V26604" "V26605" "V26606" "V26607" "V26608" "V26609" "V26610" "V26611" "V26612" "V26613" "V26614" "V26615" "V26616" "V26617" "V26618" "V26619" "V26620" "V26621" "V26622" "V26623" "V26624" "V26625" "V26626" "V26627" "V26628" "V26629" "V26630" "V26631" "V26632" "V26633" "V26634" "V26635" "V26636" "V26637" "V26638" "V26639" "V26640" "V26641" "V26642" "V26643" "V26644" "V26645" "V26646" "V26647" "V26648" "V26649" "V26650" "V26651" "V26652" "V26653" "V26654" "V26655" "V26656" "V26657" "V26658" "V26659" "V26660" "V26661" "V26662" "V26663" "V26664" "V26665" "V26666" "V26667" "V26668" "V26669" "V26670" "V26671" "V26672" "V26673" "V26674" "V26675" "V26676" "V26677" "V26678" "V26679" "V26680" "V26681" "V26682" "V26683" "V26684" "V26685" "V26686" "V26687" "V26688" "V26689" "V26690" "V26691" "V26692" "V26693" "V26694" "V26695" "V26696" "V26697" "V26698" "V26699" "V26700" "V26701" "V26702" "V26703" "V26704" "V26705" "V26706" "V26707" "V26708" "V26709" "V26710" "V26711" "V26712" "V26713" "V26714" "V26715" "V26716" "V26717" "V26718" "V26719" "V26720" "V26721" "V26722" "V26723" "V26724" "V26725" "V26726" "V26727" "V26728" "V26729" "V26730" "V26731" "V26732" "V26733" "V26734" "V26735" "V26736" "V26737" "V26738" "V26739" "V26740" "V26741" "V26742" "V26743" "V26744" "V26745" "V26746" "V26747" "V26748" "V26749" "V26750" "V26751" "V26752" "V26753" "V26754" "V26755" "V26756" "V26757" "V26758" "V26759" "V26760" "V26761" "V26762" "V26763" "V26764" "V26765" "V26766" "V26767" "V26768" "V26769" "V26770" "V26771" "V26772" "V26773" "V26774" "V26775" "V26776" "V26777" "V26778" "V26779" "V26780" "V26781" "V26782" "V26783" "V26784" "V26785" "V26786" "V26787" "V26788" "V26789" "V26790" "V26791" "V26792" "V26793" "V26794" "V26795" "V26796" "V26797" "V26798" "V26799" "V26800" "V26801" "V26802" "V26803" "V26804" "V26805" "V26806" "V26807" "V26808" "V26809" "V26810" "V26811" "V26812" "V26813" "V26814" "V26815" "V26816" "V26817" "V26818" "V26819" "V26820" "V26821" "V26822" "V26823" "V26824" "V26825" "V26826" "V26827" "V26828" "V26829" "V26830" "V26831" "V26832" "V26833" "V26834" "V26835" "V26836" "V26837" "V26838" "V26839" "V26840" "V26841" "V26842" "V26843" "V26844" "V26845" "V26846" "V26847" "V26848" "V26849" "V26850" "V26851" "V26852" "V26853" "V26854" "V26855" "V26856" "V26857" "V26858" "V26859" "V26860" "V26861" "V26862" "V26863" "V26864" "V26865" "V26866" "V26867" "V26868" "V26869" "V26870" "V26871" "V26872" "V26873" "V26874" "V26875" "V26876" "V26877" "V26878" "V26879" "V26880" "V26881" "V26882" "V26883" "V26884" "V26885" "V26886" "V26887" "V26888" "V26889" "V26890" "V26891" "V26892" "V26893" "V26894" "V26895" "V26896" "V26897" "V26898" "V26899" "V26900" "V26901" "V26902" "V26903" "V26904" "V26905" "V26906" "V26907" "V26908" "V26909" "V26910" "V26911" "V26912" "V26913" "V26914" "V26915" "V26916" "V26917" "V26918" "V26919" "V26920" "V26921" "V26922" "V26923" "V26924" "V26925" "V26926" "V26927" "V26928" "V26929" "V26930" "V26931" "V26932" "V26933" "V26934" "V26935" "V26936" "V26937" "V26938" "V26939" "V26940" "V26941" "V26942" "V26943" "V26944" "V26945" "V26946" "V26947" "V26948" "V26949" "V26950" "V26951" "V26952" "V26953" "V26954" "V26955" "V26956" "V26957" "V26958" "V26959" "V26960" "V26961" "V26962" "V26963" "V26964" "V26965" "V26966" "V26967" "V26968" "V26969" "V26970" "V26971" "V26972" "V26973" "V26974" "V26975" "V26976" "V26977" "V26978" "V26979" "V26980" "V26981" "V26982" "V26983" "V26984" "V26985" "V26986" "V26987" "V26988" "V26989" "V26990" "V26991" "V26992" "V26993" "V26994" "V26995" "V26996" "V26997" "V26998" "V26999" "V27000" "V27001" "V27002" "V27003" "V27004" "V27005" "V27006" "V27007" "V27008" "V27009" "V27010" "V27011" "V27012" "V27013" "V27014" "V27015" "V27016" "V27017" "V27018" "V27019" "V27020" "V27021" "V27022" "V27023" "V27024" "V27025" "V27026" "V27027" "V27028" "V27029" "V27030" "V27031" "V27032" "V27033" "V27034" "V27035" "V27036" "V27037" "V27038" "V27039" "V27040" "V27041" "V27042" "V27043" "V27044" "V27045" "V27046" "V27047" "V27048" "V27049" "V27050" "V27051" "V27052" "V27053" "V27054" "V27055" "V27056" "V27057" "V27058" "V27059" "V27060" "V27061" "V27062" "V27063" "V27064" "V27065" "V27066" "V27067" "V27068" "V27069" "V27070" "V27071" "V27072" "V27073" "V27074" "V27075" "V27076" "V27077" "V27078" "V27079" "V27080" "V27081" "V27082" "V27083" "V27084" "V27085" "V27086" "V27087" "V27088" "V27089" "V27090" "V27091" "V27092" "V27093" "V27094" "V27095" "V27096" "V27097" "V27098" "V27099" "V27100" "V27101" "V27102" "V27103" "V27104" "V27105" "V27106" "V27107" "V27108" "V27109" "V27110" "V27111" "V27112" "V27113" "V27114" "V27115" "V27116" "V27117" "V27118" "V27119" "V27120" "V27121" "V27122" "V27123" "V27124" "V27125" "V27126" "V27127" "V27128" "V27129" "V27130" "V27131" "V27132" "V27133" "V27134" "V27135" "V27136" "V27137" "V27138" "V27139" "V27140" "V27141" "V27142" "V27143" "V27144" "V27145" "V27146" "V27147" "V27148" "V27149" "V27150" "V27151" "V27152" "V27153" "V27154" "V27155" "V27156" "V27157" "V27158" "V27159" "V27160" "V27161" "V27162" "V27163" "V27164" "V27165" "V27166" "V27167" "V27168" "V27169" "V27170" "V27171" "V27172" "V27173" "V27174" "V27175" "V27176" "V27177" "V27178" "V27179" "V27180" "V27181" "V27182" "V27183" "V27184" "V27185" "V27186" "V27187" "V27188" "V27189" "V27190" "V27191" "V27192" "V27193" "V27194" "V27195" "V27196" "V27197" "V27198" "V27199" "V27200" "V27201" "V27202" "V27203" "V27204" "V27205" "V27206" "V27207" "V27208" "V27209" "V27210" "V27211" "V27212" "V27213" "V27214" "V27215" "V27216" "V27217" "V27218" "V27219" "V27220" "V27221" "V27222" "V27223" "V27224" "V27225" "V27226" "V27227" "V27228" "V27229" "V27230" "V27231" "V27232" "V27233" "V27234" "V27235" "V27236" "V27237" "V27238" "V27239" "V27240" "V27241" "V27242" "V27243" "V27244" "V27245" "V27246" "V27247" "V27248" "V27249" "V27250" "V27251" "V27252" "V27253" "V27254" "V27255" "V27256" "V27257" "V27258" "V27259" "V27260" "V27261" "V27262" "V27263" "V27264" "V27265" "V27266" "V27267" "V27268" "V27269" "V27270" "V27271" "V27272" "V27273" "V27274" "V27275" "V27276" "V27277" "V27278" "V27279" "V27280" "V27281" "V27282" "V27283" "V27284" "V27285" "V27286" "V27287" "V27288" "V27289" "V27290" "V27291" "V27292" "V27293" "V27294" "V27295" "V27296" "V27297" "V27298" "V27299" "V27300" "V27301" "V27302" "V27303" "V27304" "V27305" "V27306" "V27307" "V27308" "V27309" "V27310" "V27311" "V27312" "V27313" "V27314" "V27315" "V27316" "V27317" "V27318" "V27319" "V27320" "V27321" "V27322" "V27323" "V27324" "V27325" "V27326" "V27327" "V27328" "V27329" "V27330" "V27331" "V27332" "V27333" "V27334" "V27335" "V27336" "V27337" "V27338" "V27339" "V27340" "V27341" "V27342" "V27343" "V27344" "V27345" "V27346" "V27347" "V27348" "V27349" "V27350" "V27351" "V27352" "V27353" "V27354" "V27355" "V27356" "V27357" "V27358" "V27359" "V27360" "V27361" "V27362" "V27363" "V27364" "V27365" "V27366" "V27367" "V27368" "V27369" "V27370" "V27371" "V27372" "V27373" "V27374" "V27375" "V27376" "V27377" "V27378" "V27379" "V27380" "V27381" "V27382" "V27383" "V27384" "V27385" "V27386" "V27387" "V27388" "V27389" "V27390" "V27391" "V27392" "V27393" "V27394" "V27395" "V27396" "V27397" "V27398" "V27399" "V27400" "V27401" "V27402" "V27403" "V27404" "V27405" "V27406" "V27407" "V27408" "V27409" "V27410" "V27411" "V27412" "V27413" "V27414" "V27415" "V27416" "V27417" "V27418" "V27419" "V27420" "V27421" "V27422" "V27423" "V27424" "V27425" "V27426" "V27427" "V27428" "V27429" "V27430" "V27431" "V27432" "V27433" "V27434" "V27435" "V27436" "V27437" "V27438" "V27439" "V27440" "V27441" "V27442" "V27443" "V27444" "V27445" "V27446" "V27447" "V27448" "V27449" "V27450" "V27451" "V27452" "V27453" "V27454" "V27455" "V27456" "V27457" "V27458" "V27459" "V27460" "V27461" "V27462" "V27463" "V27464" "V27465" "V27466" "V27467" "V27468" "V27469" "V27470" "V27471" "V27472" "V27473" "V27474" "V27475" "V27476" "V27477" "V27478" "V27479" "V27480" "V27481" "V27482" "V27483" "V27484" "V27485" "V27486" "V27487" "V27488" "V27489" "V27490" "V27491" "V27492" "V27493" "V27494" "V27495" "V27496" "V27497" "V27498" "V27499" "V27500" "V27501" "V27502" "V27503" "V27504" "V27505" "V27506" "V27507" "V27508" "V27509" "V27510" "V27511" "V27512" "V27513" "V27514" "V27515" "V27516" "V27517" "V27518" "V27519" "V27520" "V27521" "V27522" "V27523" "V27524" "V27525" "V27526" "V27527" "V27528" "V27529" "V27530" "V27531" "V27532" "V27533" "V27534" "V27535" "V27536" "V27537" "V27538" "V27539" "V27540" "V27541" "V27542" "V27543" "V27544" "V27545" "V27546" "V27547" "V27548" "V27549" "V27550" "V27551" "V27552" "V27553" "V27554" "V27555" "V27556" "V27557" "V27558" "V27559" "V27560" "V27561" "V27562" "V27563" "V27564" "V27565" "V27566" "V27567" "V27568" "V27569" "V27570" "V27571" "V27572" "V27573" "V27574" "V27575" "V27576" "V27577" "V27578" "V27579" "V27580" "V27581" "V27582" "V27583" "V27584" "V27585" "V27586" "V27587" "V27588" "V27589" "V27590" "V27591" "V27592" "V27593" "V27594" "V27595" "V27596" "V27597" "V27598" "V27599" "V27600" "V27601" "V27602" "V27603" "V27604" "V27605" "V27606" "V27607" "V27608" "V27609" "V27610" "V27611" "V27612" "V27613" "V27614" "V27615" "V27616" "V27617" "V27618" "V27619" "V27620" "V27621" "V27622" "V27623" "V27624" "V27625" "V27626" "V27627" "V27628" "V27629" "V27630" "V27631" "V27632" "V27633" "V27634" "V27635" "V27636" "V27637" "V27638" "V27639" "V27640" "V27641" "V27642" "V27643" "V27644" "V27645" "V27646" "V27647" "V27648" "V27649" "V27650" "V27651" "V27652" "V27653" "V27654" "V27655" "V27656" "V27657" "V27658" "V27659" "V27660" "V27661" "V27662" "V27663" "V27664" "V27665" "V27666" "V27667" "V27668" "V27669" "V27670" "V27671" "V27672" "V27673" "V27674" "V27675" "V27676" "V27677" "V27678" "V27679" "V27680" "V27681" "V27682" "V27683" "V27684" "V27685" "V27686" "V27687" "V27688" "V27689" "V27690" "V27691" "V27692" "V27693" "V27694" "V27695" "V27696" "V27697" "V27698" "V27699" "V27700" "V27701" "V27702" "V27703" "V27704" "V27705" "V27706" "V27707" "V27708" "V27709" "V27710" "V27711" "V27712" "V27713" "V27714" "V27715" "V27716" "V27717" "V27718" "V27719" "V27720" "V27721" "V27722" "V27723" "V27724" "V27725" "V27726" "V27727" "V27728" "V27729" "V27730" "V27731" "V27732" "V27733" "V27734" "V27735" "V27736" "V27737" "V27738" "V27739" "V27740" "V27741" "V27742" "V27743" "V27744" "V27745" "V27746" "V27747" "V27748" "V27749" "V27750" "V27751" "V27752" "V27753" "V27754" "V27755" "V27756" "V27757" "V27758" "V27759" "V27760" "V27761" "V27762" "V27763" "V27764" "V27765" "V27766" "V27767" "V27768" "V27769" "V27770" "V27771" "V27772" "V27773" "V27774" "V27775" "V27776" "V27777" "V27778" "V27779" "V27780" "V27781" "V27782" "V27783" "V27784" "V27785" "V27786" "V27787" "V27788" "V27789" "V27790" "V27791" "V27792" "V27793" "V27794" "V27795" "V27796" "V27797" "V27798" "V27799" "V27800" "V27801" "V27802" "V27803" "V27804" "V27805" "V27806" "V27807" "V27808" "V27809" "V27810" "V27811" "V27812" "V27813" "V27814" "V27815" "V27816" "V27817" "V27818" "V27819" "V27820" "V27821" "V27822" "V27823" "V27824" "V27825" "V27826" "V27827" "V27828" "V27829" "V27830" "V27831" "V27832" "V27833" "V27834" "V27835" "V27836" "V27837" "V27838" "V27839" "V27840" "V27841" "V27842" "V27843" "V27844" "V27845" "V27846" "V27847" "V27848" "V27849" "V27850" "V27851" "V27852" "V27853" "V27854" "V27855" "V27856" "V27857" "V27858" "V27859" "V27860" "V27861" "V27862" "V27863" "V27864" "V27865" "V27866" "V27867" "V27868" "V27869" "V27870" "V27871" "V27872" "V27873" "V27874" "V27875" "V27876" "V27877" "V27878" "V27879" "V27880" "V27881" "V27882" "V27883" "V27884" "V27885" "V27886" "V27887" "V27888" "V27889" "V27890" "V27891" "V27892" "V27893" "V27894" "V27895" "V27896" "V27897" "V27898" "V27899" "V27900" "V27901" "V27902" "V27903" "V27904" "V27905" "V27906" "V27907" "V27908" "V27909" "V27910" "V27911" "V27912" "V27913" "V27914" "V27915" "V27916" "V27917" "V27918" "V27919" "V27920" "V27921" "V27922" "V27923" "V27924" "V27925" "V27926" "V27927" "V27928" "V27929" "V27930" "V27931" "V27932" "V27933" "V27934" "V27935" "V27936" "V27937" "V27938" "V27939" "V27940" "V27941" "V27942" "V27943" "V27944" "V27945" "V27946" "V27947" "V27948" "V27949" "V27950" "V27951" "V27952" "V27953" "V27954" "V27955" "V27956" "V27957" "V27958" "V27959" "V27960" "V27961" "V27962" "V27963" "V27964" "V27965" "V27966" "V27967" "V27968" "V27969" "V27970" "V27971" "V27972" "V27973" "V27974" "V27975" "V27976" "V27977" "V27978" "V27979" "V27980" "V27981" "V27982" "V27983" "V27984" "V27985" "V27986" "V27987" "V27988" "V27989" "V27990" "V27991" "V27992" "V27993" "V27994" "V27995" "V27996" "V27997" "V27998" "V27999" "V28000" "V28001" "V28002" "V28003" "V28004" "V28005" "V28006" "V28007" "V28008" "V28009" "V28010" "V28011" "V28012" "V28013" "V28014" "V28015" "V28016" "V28017" "V28018" "V28019" "V28020" "V28021" "V28022" "V28023" "V28024" "V28025" "V28026" "V28027" "V28028" "V28029" "V28030" "V28031" "V28032" "V28033" "V28034" "V28035" "V28036" "V28037" "V28038" "V28039" "V28040" "V28041" "V28042" "V28043" "V28044" "V28045" "V28046" "V28047" "V28048" "V28049" "V28050" "V28051" "V28052" "V28053" "V28054" "V28055" "V28056" "V28057" "V28058" "V28059" "V28060" "V28061" "V28062" "V28063" "V28064" "V28065" "V28066" "V28067" "V28068" "V28069" "V28070" "V28071" "V28072" "V28073" "V28074" "V28075" "V28076" "V28077" "V28078" "V28079" "V28080" "V28081" "V28082" "V28083" "V28084" "V28085" "V28086" "V28087" "V28088" "V28089" "V28090" "V28091" "V28092" "V28093" "V28094" "V28095" "V28096" "V28097" "V28098" "V28099" "V28100" "V28101" "V28102" "V28103" "V28104" "V28105" "V28106" "V28107" "V28108" "V28109" "V28110" "V28111" "V28112" "V28113" "V28114" "V28115" "V28116" "V28117" "V28118" "V28119" "V28120" "V28121" "V28122" "V28123" "V28124" "V28125" "V28126" "V28127" "V28128" "V28129" "V28130" "V28131" "V28132" "V28133" "V28134" "V28135" "V28136" "V28137" "V28138" "V28139" "V28140" "V28141" "V28142" "V28143" "V28144" "V28145" "V28146" "V28147" "V28148" "V28149" "V28150" "V28151" "V28152" "V28153" "V28154" "V28155" "V28156" "V28157" "V28158" "V28159" "V28160" "V28161" "V28162" "V28163" "V28164" "V28165" "V28166" "V28167" "V28168" "V28169" "V28170" "V28171" "V28172" "V28173" "V28174" "V28175" "V28176" "V28177" "V28178" "V28179" "V28180" "V28181" "V28182" "V28183" "V28184" "V28185" "V28186" "V28187" "V28188" "V28189" "V28190" "V28191" "V28192" "V28193" "V28194" "V28195" "V28196" "V28197" "V28198" "V28199" "V28200" "V28201" "V28202" "V28203" "V28204" "V28205" "V28206" "V28207" "V28208" "V28209" "V28210" "V28211" "V28212" "V28213" "V28214" "V28215" "V28216" "V28217" "V28218" "V28219" "V28220" "V28221" "V28222" "V28223" "V28224" "V28225" "V28226" "V28227" "V28228" "V28229" "V28230" "V28231" "V28232" "V28233" "V28234" "V28235" "V28236" "V28237" "V28238" "V28239" "V28240" "V28241" "V28242" "V28243" "V28244" "V28245" "V28246" "V28247" "V28248" "V28249" "V28250" "V28251" "V28252" "V28253" "V28254" "V28255" "V28256" "V28257" "V28258" "V28259" "V28260" "V28261" "V28262" "V28263" "V28264" "V28265" "V28266" "V28267" "V28268" "V28269" "V28270" "V28271" "V28272" "V28273" "V28274" "V28275" "V28276" "V28277" "V28278" "V28279" "V28280" "V28281" "V28282" "V28283" "V28284" "V28285" "V28286" "V28287" "V28288" "V28289" "V28290" "V28291" "V28292" "V28293" "V28294" "V28295" "V28296" "V28297" "V28298" "V28299" "V28300" "V28301" "V28302" "V28303" "V28304" "V28305" "V28306" "V28307" "V28308" "V28309" "V28310" "V28311" "V28312" "V28313" "V28314" "V28315" "V28316" "V28317" "V28318" "V28319" "V28320" "V28321" "V28322" "V28323" "V28324" "V28325" "V28326" "V28327" "V28328" "V28329" "V28330" "V28331" "V28332" "V28333" "V28334" "V28335" "V28336" "V28337" "V28338" "V28339" "V28340" "V28341" "V28342" "V28343" "V28344" "V28345" "V28346" "V28347" "V28348" "V28349" "V28350" "V28351" "V28352" "V28353" "V28354" "V28355" "V28356" "V28357" "V28358" "V28359" "V28360" "V28361" "V28362" "V28363" "V28364" "V28365" "V28366" "V28367" "V28368" "V28369" "V28370" "V28371" "V28372" "V28373" "V28374" "V28375" "V28376" "V28377" "V28378" "V28379" "V28380" "V28381" "V28382" "V28383" "V28384" "V28385" "V28386" "V28387" "V28388" "V28389" "V28390" "V28391" "V28392" "V28393" "V28394" "V28395" "V28396" "V28397" "V28398" "V28399" "V28400" "V28401" "V28402" "V28403" "V28404" "V28405" "V28406" "V28407" "V28408" "V28409" "V28410" "V28411" "V28412" "V28413" "V28414" "V28415" "V28416" "V28417" "V28418" "V28419" "V28420" "V28421" "V28422" "V28423" "V28424" "V28425" "V28426" "V28427" "V28428" "V28429" "V28430" "V28431" "V28432" "V28433" "V28434" "V28435" "V28436" "V28437" "V28438" "V28439" "V28440" "V28441" "V28442" "V28443" "V28444" "V28445" "V28446" "V28447" "V28448" "V28449" "V28450" "V28451" "V28452" "V28453" "V28454" "V28455" "V28456" "V28457" "V28458" "V28459" "V28460" "V28461" "V28462" "V28463" "V28464" "V28465" "V28466" "V28467" "V28468" "V28469" "V28470" "V28471" "V28472" "V28473" "V28474" "V28475" "V28476" "V28477" "V28478" "V28479" "V28480" "V28481" "V28482" "V28483" "V28484" "V28485" "V28486" "V28487" "V28488" "V28489" "V28490" "V28491" "V28492" "V28493" "V28494" "V28495" "V28496" "V28497" "V28498" "V28499" "V28500" "V28501" "V28502" "V28503" "V28504" "V28505" "V28506" "V28507" "V28508" "V28509" "V28510" "V28511" "V28512" "V28513" "V28514" "V28515" "V28516" "V28517" "V28518" "V28519" "V28520" "V28521" "V28522" "V28523" "V28524" "V28525" "V28526" "V28527" "V28528" "V28529" "V28530" "V28531" "V28532" "V28533" "V28534" "V28535" "V28536" "V28537" "V28538" "V28539" "V28540" "V28541" "V28542" "V28543" "V28544" "V28545" "V28546" "V28547" "V28548" "V28549" "V28550" "V28551" "V28552" "V28553" "V28554" "V28555" "V28556" "V28557" "V28558" "V28559" "V28560" "V28561" "V28562" "V28563" "V28564" "V28565" "V28566" "V28567" "V28568" "V28569" "V28570" "V28571" "V28572" "V28573" "V28574" "V28575" "V28576" "V28577" "V28578" "V28579" "V28580" "V28581" "V28582" "V28583" "V28584" "V28585" "V28586" "V28587" "V28588" "V28589" "V28590" "V28591" "V28592" "V28593" "V28594" "V28595" "V28596" "V28597" "V28598" "V28599" "V28600" "V28601" "V28602" "V28603" "V28604" "V28605" "V28606" "V28607" "V28608" "V28609" "V28610" "V28611" "V28612" "V28613" "V28614" "V28615" "V28616" "V28617" "V28618" "V28619" "V28620" "V28621" "V28622" "V28623" "V28624" "V28625" "V28626" "V28627" "V28628" "V28629" "V28630" "V28631" "V28632" "V28633" "V28634" "V28635" "V28636" "V28637" "V28638" "V28639" "V28640" "V28641" "V28642" "V28643" "V28644" "V28645" "V28646" "V28647" "V28648" "V28649" "V28650" "V28651" "V28652" "V28653" "V28654" "V28655" "V28656" "V28657" "V28658" "V28659" "V28660" "V28661" "V28662" "V28663" "V28664" "V28665" "V28666" "V28667" "V28668" "V28669" "V28670" "V28671" "V28672" "V28673" "V28674" "V28675" "V28676" "V28677" "V28678" "V28679" "V28680" "V28681" "V28682" "V28683" "V28684" "V28685" "V28686" "V28687" "V28688" "V28689" "V28690" "V28691" "V28692" "V28693" "V28694" "V28695" "V28696" "V28697" "V28698" "V28699" "V28700" "V28701" "V28702" "V28703" "V28704" "V28705" "V28706" "V28707" "V28708" "V28709" "V28710" "V28711" "V28712" "V28713" "V28714" "V28715" "V28716" "V28717" "V28718" "V28719" "V28720" "V28721" "V28722" "V28723" "V28724" "V28725" "V28726" "V28727" "V28728" "V28729" "V28730" "V28731" "V28732" "V28733" "V28734" "V28735" "V28736" "V28737" "V28738" "V28739" "V28740" "V28741" "V28742" "V28743" "V28744" "V28745" "V28746" "V28747" "V28748" "V28749" "V28750" "V28751" "V28752" "V28753" "V28754" "V28755" "V28756" "V28757" "V28758" "V28759" "V28760" "V28761" "V28762" "V28763" "V28764" "V28765" "V28766" "V28767" "V28768" "V28769" "V28770" "V28771" "V28772" "V28773" "V28774" "V28775" "V28776" "V28777" "V28778" "V28779" "V28780" "V28781" "V28782" "V28783" "V28784" "V28785" "V28786" "V28787" "V28788" "V28789" "V28790" "V28791" "V28792" "V28793" "V28794" "V28795" "V28796" "V28797" "V28798" "V28799" "V28800" "V28801" "V28802" "V28803" "V28804" "V28805" "V28806" "V28807" "V28808" "V28809" "V28810" "V28811" "V28812" "V28813" "V28814" "V28815" "V28816" "V28817" "V28818" "V28819" "V28820" "V28821" "V28822" "V28823" "V28824" "V28825" "V28826" "V28827" "V28828" "V28829" "V28830" "V28831" "V28832" "V28833" "V28834" "V28835" "V28836" "V28837" "V28838" "V28839" "V28840" "V28841" "V28842" "V28843" "V28844" "V28845" "V28846" "V28847" "V28848" "V28849" "V28850" "V28851" "V28852" "V28853" "V28854" "V28855" "V28856" "V28857" "V28858" "V28859" "V28860" "V28861" "V28862" "V28863" "V28864" "V28865" "V28866" "V28867" "V28868" "V28869" "V28870" "V28871" "V28872" "V28873" "V28874" "V28875" "V28876" "V28877" "V28878" "V28879" "V28880" "V28881" "V28882" "V28883" "V28884" "V28885" "V28886" "V28887" "V28888" "V28889" "V28890" "V28891" "V28892" "V28893" "V28894" "V28895" "V28896" "V28897" "V28898" "V28899" "V28900" "V28901" "V28902" "V28903" "V28904" "V28905" "V28906" "V28907" "V28908" "V28909" "V28910" "V28911" "V28912" "V28913" "V28914" "V28915" "V28916" "V28917" "V28918" "V28919" "V28920" "V28921" "V28922" "V28923" "V28924" "V28925" "V28926" "V28927" "V28928" "V28929" "V28930" "V28931" "V28932" "V28933" "V28934" "V28935" "V28936" "V28937" "V28938" "V28939" "V28940" "V28941" "V28942" "V28943" "V28944" "V28945" "V28946" "V28947" "V28948" "V28949" "V28950" "V28951" "V28952" "V28953" "V28954" "V28955" "V28956" "V28957" "V28958" "V28959" "V28960" "V28961" "V28962" "V28963" "V28964" "V28965" "V28966" "V28967" "V28968" "V28969" "V28970" "V28971" "V28972" "V28973" "V28974" "V28975" "V28976" "V28977" "V28978" "V28979" "V28980" "V28981" "V28982" "V28983" "V28984" "V28985" "V28986" "V28987" "V28988" "V28989" "V28990" "V28991" "V28992" "V28993" "V28994" "V28995" "V28996" "V28997" "V28998" "V28999" "V29000" "V29001" "V29002" "V29003" "V29004" "V29005" "V29006" "V29007" "V29008" "V29009" "V29010" "V29011" "V29012" "V29013" "V29014" "V29015" "V29016" "V29017" "V29018" "V29019" "V29020" "V29021" "V29022" "V29023" "V29024" "V29025" "V29026" "V29027" "V29028" "V29029" "V29030" "V29031" "V29032" "V29033" "V29034" "V29035" "V29036" "V29037" "V29038" "V29039" "V29040" "V29041" "V29042" "V29043" "V29044" "V29045" "V29046" "V29047" "V29048" "V29049" "V29050" "V29051" "V29052" "V29053" "V29054" "V29055" "V29056" "V29057" "V29058" "V29059" "V29060" "V29061" "V29062" "V29063" "V29064" "V29065" "V29066" "V29067" "V29068" "V29069" "V29070" "V29071" "V29072" "V29073" "V29074" "V29075" "V29076" "V29077" "V29078" "V29079" "V29080" "V29081" "V29082" "V29083" "V29084" "V29085" "V29086" "V29087" "V29088" "V29089" "V29090" "V29091" "V29092" "V29093" "V29094" "V29095" "V29096" "V29097" "V29098" "V29099" "V29100" "V29101" "V29102" "V29103" "V29104" "V29105" "V29106" "V29107" "V29108" "V29109" "V29110" "V29111" "V29112" "V29113" "V29114" "V29115" "V29116" "V29117" "V29118" "V29119" "V29120" "V29121" "V29122" "V29123" "V29124" "V29125" "V29126" "V29127" "V29128" "V29129" "V29130" "V29131" "V29132" "V29133" "V29134" "V29135" "V29136" "V29137" "V29138" "V29139" "V29140" "V29141" "V29142" "V29143" "V29144" "V29145" "V29146" "V29147" "V29148" "V29149" "V29150" "V29151" "V29152" "V29153" "V29154" "V29155" "V29156" "V29157" "V29158" "V29159" "V29160" "V29161" "V29162" "V29163" "V29164" "V29165" "V29166" "V29167" "V29168" "V29169" "V29170" "V29171" "V29172" "V29173" "V29174" "V29175" "V29176" "V29177" "V29178" "V29179" "V29180" "V29181" "V29182" "V29183" "V29184" "V29185" "V29186" "V29187" "V29188" "V29189" "V29190" "V29191" "V29192" "V29193" "V29194" "V29195" "V29196" "V29197" "V29198" "V29199" "V29200" "V29201" "V29202" "V29203" "V29204" "V29205" "V29206" "V29207" "V29208" "V29209" "V29210" "V29211" "V29212" "V29213" "V29214" "V29215" "V29216" "V29217" "V29218" "V29219" "V29220" "V29221" "V29222" "V29223" "V29224" "V29225" "V29226" "V29227" "V29228" "V29229" "V29230" "V29231" "V29232" "V29233" "V29234" "V29235" "V29236" "V29237" "V29238" "V29239" "V29240" "V29241" "V29242" "V29243" "V29244" "V29245" "V29246" "V29247" "V29248" "V29249" "V29250" "V29251" "V29252" "V29253" "V29254" "V29255" "V29256" "V29257" "V29258" "V29259" "V29260" "V29261" "V29262" "V29263" "V29264" "V29265" "V29266" "V29267" "V29268" "V29269" "V29270" "V29271" "V29272" "V29273" "V29274" "V29275" "V29276" "V29277" "V29278" "V29279" "V29280" "V29281" "V29282" "V29283" "V29284" "V29285" "V29286" "V29287" "V29288" "V29289" "V29290" "V29291" "V29292" "V29293" "V29294" "V29295" "V29296" "V29297" "V29298" "V29299" "V29300" "V29301" "V29302" "V29303" "V29304" "V29305" "V29306" "V29307" "V29308" "V29309" "V29310" "V29311" "V29312" "V29313" "V29314" "V29315" "V29316" "V29317" "V29318" "V29319" "V29320" "V29321" "V29322" "V29323" "V29324" "V29325" "V29326" "V29327" "V29328" "V29329" "V29330" "V29331" "V29332" "V29333" "V29334" "V29335" "V29336" "V29337" "V29338" "V29339" "V29340" "V29341" "V29342" "V29343" "V29344" "V29345" "V29346" "V29347" "V29348" "V29349" "V29350" "V29351" "V29352" "V29353" "V29354" "V29355" "V29356" "V29357" "V29358" "V29359" "V29360" "V29361" "V29362" "V29363" "V29364" "V29365" "V29366" "V29367" "V29368" "V29369" "V29370" "V29371" "V29372" "V29373" "V29374" "V29375" "V29376" "V29377" "V29378" "V29379" "V29380" "V29381" "V29382" "V29383" "V29384" "V29385" "V29386" "V29387" "V29388" "V29389" "V29390" "V29391" "V29392" "V29393" "V29394" "V29395" "V29396" "V29397" "V29398" "V29399" "V29400" "V29401" "V29402" "V29403" "V29404" "V29405" "V29406" "V29407" "V29408" "V29409" "V29410" "V29411" "V29412" "V29413" "V29414" "V29415" "V29416" "V29417" "V29418" "V29419" "V29420" "V29421" "V29422" "V29423" "V29424" "V29425" "V29426" "V29427" "V29428" "V29429" "V29430" "V29431" "V29432" "V29433" "V29434" "V29435" "V29436" "V29437" "V29438" "V29439" "V29440" "V29441" "V29442" "V29443" "V29444" "V29445" "V29446" "V29447" "V29448" "V29449" "V29450" "V29451" "V29452" "V29453" "V29454" "V29455" "V29456" "V29457" "V29458" "V29459" "V29460" "V29461" "V29462" "V29463" "V29464" "V29465" "V29466" "V29467" "V29468" "V29469" "V29470" "V29471" "V29472" "V29473" "V29474" "V29475" "V29476" "V29477" "V29478" "V29479" "V29480" "V29481" "V29482" "V29483" "V29484" "V29485" "V29486" "V29487" "V29488" "V29489" "V29490" "V29491" "V29492" "V29493" "V29494" "V29495" "V29496" "V29497" "V29498" "V29499" "V29500" "V29501" "V29502" "V29503" "V29504" "V29505" "V29506" "V29507" "V29508" "V29509" "V29510" "V29511" "V29512" "V29513" "V29514" "V29515" "V29516" "V29517" "V29518" "V29519" "V29520" "V29521" "V29522" "V29523" "V29524" "V29525" "V29526" "V29527" "V29528" "V29529" "V29530" "V29531" "V29532" "V29533" "V29534" "V29535" "V29536" "V29537" "V29538" "V29539" "V29540" "V29541" "V29542" "V29543" "V29544" "V29545" "V29546" "V29547" "V29548" "V29549" "V29550" "V29551" "V29552" "V29553" "V29554" "V29555" "V29556" "V29557" "V29558" "V29559" "V29560" "V29561" "V29562" "V29563" "V29564" "V29565" "V29566" "V29567" "V29568" "V29569" "V29570" "V29571" "V29572" "V29573" "V29574" "V29575" "V29576" "V29577" "V29578" "V29579" "V29580" "V29581" "V29582" "V29583" "V29584" "V29585" "V29586" "V29587" "V29588" "V29589" "V29590" "V29591" "V29592" "V29593" "V29594" "V29595" "V29596" "V29597" "V29598" "V29599" "V29600" "V29601" "V29602" "V29603" "V29604" "V29605" "V29606" "V29607" "V29608" "V29609" "V29610" "V29611" "V29612" "V29613" "V29614" "V29615" "V29616" "V29617" "V29618" "V29619" "V29620" "V29621" "V29622" "V29623" "V29624" "V29625" "V29626" "V29627" "V29628" "V29629" "V29630" "V29631" "V29632" "V29633" "V29634" "V29635" "V29636" "V29637" "V29638" "V29639" "V29640" "V29641" "V29642" "V29643" "V29644" "V29645" "V29646" "V29647" "V29648" "V29649" "V29650" "V29651" "V29652" "V29653" "V29654" "V29655" "V29656" "V29657" "V29658" "V29659" "V29660" "V29661" "V29662" "V29663" "V29664" "V29665" "V29666" "V29667" "V29668" "V29669" "V29670" "V29671" "V29672" "V29673" "V29674" "V29675" "V29676" "V29677" "V29678" "V29679" "V29680" "V29681" "V29682" "V29683" "V29684" "V29685" "V29686" "V29687" "V29688" "V29689" "V29690" "V29691" "V29692" "V29693" "V29694" "V29695" "V29696" "V29697" "V29698" "V29699" "V29700" "V29701" "V29702" "V29703" "V29704" "V29705" "V29706" "V29707" "V29708" "V29709" "V29710" "V29711" "V29712" "V29713" "V29714" "V29715" "V29716" "V29717" "V29718" "V29719" "V29720" "V29721" "V29722" "V29723" "V29724" "V29725" "V29726" "V29727" "V29728" "V29729" "V29730" "V29731" "V29732" "V29733" "V29734" "V29735" "V29736" "V29737" "V29738" "V29739" "V29740" "V29741" "V29742" "V29743" "V29744" "V29745" "V29746" "V29747" "V29748" "V29749" "V29750" "V29751" "V29752" "V29753" "V29754" "V29755" "V29756" "V29757" "V29758" "V29759" "V29760" "V29761" "V29762" "V29763" "V29764" "V29765" "V29766" "V29767" "V29768" "V29769" "V29770" "V29771" "V29772" "V29773" "V29774" "V29775" "V29776" "V29777" "V29778" "V29779" "V29780" "V29781" "V29782" "V29783" "V29784" "V29785" "V29786" "V29787" "V29788" "V29789" "V29790" "V29791" "V29792" "V29793" "V29794" "V29795" "V29796" "V29797" "V29798" "V29799" "V29800" "V29801" "V29802" "V29803" "V29804" "V29805" "V29806" "V29807" "V29808" "V29809" "V29810" "V29811" "V29812" "V29813" "V29814" "V29815" "V29816" "V29817" "V29818" "V29819" "V29820" "V29821" "V29822" "V29823" "V29824" "V29825" "V29826" "V29827" "V29828" "V29829" "V29830" "V29831" "V29832" "V29833" "V29834" "V29835" "V29836" "V29837" "V29838" "V29839" "V29840" "V29841" "V29842" "V29843" "V29844" "V29845" "V29846" "V29847" "V29848" "V29849" "V29850" "V29851" "V29852" "V29853" "V29854" "V29855" "V29856" "V29857" "V29858" "V29859" "V29860" "V29861" "V29862" "V29863" "V29864" "V29865" "V29866" "V29867" "V29868" "V29869" "V29870" "V29871" "V29872" "V29873" "V29874" "V29875" "V29876" "V29877" "V29878" "V29879" "V29880" "V29881" "V29882" "V29883" "V29884" "V29885" "V29886" "V29887" "V29888" "V29889" "V29890" "V29891" "V29892" "V29893" "V29894" "V29895" "V29896" "V29897" "V29898" "V29899" "V29900" "V29901" "V29902" "V29903" "V29904" "V29905" "V29906" "V29907" "V29908" "V29909" "V29910" "V29911" "V29912" "V29913" "V29914" "V29915" "V29916" "V29917" "V29918" "V29919" "V29920" "V29921" "V29922" "V29923" "V29924" "V29925" "V29926" "V29927" "V29928" "V29929" "V29930" "V29931" "V29932" "V29933" "V29934" "V29935" "V29936" "V29937" "V29938" "V29939" "V29940" "V29941" "V29942" "V29943" "V29944" "V29945" "V29946" "V29947" "V29948" "V29949" "V29950" "V29951" "V29952" "V29953" "V29954" "V29955" "V29956" "V29957" "V29958" "V29959" "V29960" "V29961" "V29962" "V29963" "V29964" "V29965" "V29966" "V29967" "V29968" "V29969" "V29970" "V29971" "V29972" "V29973" "V29974" "V29975" "V29976" "V29977" "V29978" "V29979" "V29980" "V29981" "V29982" "V29983" "V29984" "V29985" "V29986" "V29987" "V29988" "V29989" "V29990" "V29991" "V29992" "V29993" "V29994" "V29995" "V29996" "V29997" "V29998" "V29999" "V30000" "V30001" "V30002" "V30003" "V30004" "V30005" "V30006" "V30007" "V30008" "V30009" "V30010" "V30011" "V30012" "V30013" "V30014" "V30015" "V30016" "V30017" "V30018" "V30019" "V30020" "V30021" "V30022" "V30023" "V30024" "V30025" "V30026" "V30027" "V30028" "V30029" "V30030" "V30031" "V30032" "V30033" "V30034" "V30035" "V30036" "V30037" "V30038" "V30039" "V30040" "V30041" "V30042" "V30043" "V30044" "V30045" "V30046" "V30047" "V30048" "V30049" "V30050" "V30051" "V30052" "V30053" "V30054" "V30055" "V30056" "V30057" "V30058" "V30059" "V30060" "V30061" "V30062" "V30063" "V30064" "V30065" "V30066" "V30067" "V30068" "V30069" "V30070" "V30071" "V30072" "V30073" "V30074" "V30075" "V30076" "V30077" "V30078" "V30079" "V30080" "V30081" "V30082" "V30083" "V30084" "V30085" "V30086" "V30087" "V30088" "V30089" "V30090" "V30091" "V30092" "V30093" "V30094" "V30095" "V30096" "V30097" "V30098" "V30099" "V30100" "V30101" "V30102" "V30103" "V30104" "V30105" "V30106" "V30107" "V30108" "V30109" "V30110" "V30111" "V30112" "V30113" "V30114" "V30115" "V30116" "V30117" "V30118" "V30119" "V30120" "V30121" "V30122" "V30123" "V30124" "V30125" "V30126" "V30127" "V30128" "V30129" "V30130" "V30131" "V30132" "V30133" "V30134" "V30135" "V30136" "V30137" "V30138" "V30139" "V30140" "V30141" "V30142" "V30143" "V30144" "V30145" "V30146" "V30147" "V30148" "V30149" "V30150" "V30151" "V30152" "V30153" "V30154" "V30155" "V30156" "V30157" "V30158" "V30159" "V30160" "V30161" "V30162" "V30163" "V30164" "V30165" "V30166" "V30167" "V30168" "V30169" "V30170" "V30171" "V30172" "V30173" "V30174" "V30175" "V30176" "V30177" "V30178" "V30179" "V30180" "V30181" "V30182" "V30183" "V30184" "V30185" "V30186" "V30187" "V30188" "V30189" "V30190" "V30191" "V30192" "V30193" "V30194" "V30195" "V30196" "V30197" "V30198" "V30199" "V30200" "V30201" "V30202" "V30203" "V30204" "V30205" "V30206" "V30207" "V30208" "V30209" "V30210" "V30211" "V30212" "V30213" "V30214" "V30215" "V30216" "V30217" "V30218" "V30219" "V30220" "V30221" "V30222" "V30223" "V30224" "V30225" "V30226" "V30227" "V30228" "V30229" "V30230" "V30231" "V30232" "V30233" "V30234" "V30235" "V30236" "V30237" "V30238" "V30239" "V30240" "V30241" "V30242" "V30243" "V30244" "V30245" "V30246" "V30247" "V30248" "V30249" "V30250" "V30251" "V30252" "V30253" "V30254" "V30255" "V30256" "V30257" "V30258" "V30259" "V30260" "V30261" "V30262" "V30263" "V30264" "V30265" "V30266" "V30267" "V30268" "V30269" "V30270" "V30271" "V30272" "V30273" "V30274" "V30275" "V30276" "V30277" "V30278" "V30279" "V30280" "V30281" "V30282" "V30283" "V30284" "V30285" "V30286" "V30287" "V30288" "V30289" "V30290" "V30291" "V30292" "V30293" "V30294" "V30295" "V30296" "V30297" "V30298" "V30299" "V30300" "V30301" "V30302" "V30303" "V30304" "V30305" "V30306" "V30307" "V30308" "V30309" "V30310" "V30311" "V30312" "V30313" "V30314" "V30315" "V30316" "V30317" "V30318" "V30319" "V30320" "V30321" "V30322" "V30323" "V30324" "V30325" "V30326" "V30327" "V30328" "V30329" "V30330" "V30331" "V30332" "V30333" "V30334" "V30335" "V30336" "V30337" "V30338" "V30339" "V30340" "V30341" "V30342" "V30343" "V30344" "V30345" "V30346" "V30347" "V30348" "V30349" "V30350" "V30351" "V30352" "V30353" "V30354" "V30355" "V30356" "V30357" "V30358" "V30359" "V30360" "V30361" "V30362" "V30363" "V30364" "V30365" "V30366" "V30367" "V30368" "V30369" "V30370" "V30371" "V30372" "V30373" "V30374" "V30375" "V30376" "V30377" "V30378" "V30379" "V30380" "V30381" "V30382" "V30383" "V30384" "V30385" "V30386" "V30387" "V30388" "V30389" "V30390" "V30391" "V30392" "V30393" "V30394" "V30395" "V30396" "V30397" "V30398" "V30399" "V30400" "V30401" "V30402" "V30403" "V30404" "V30405" "V30406" "V30407" "V30408" "V30409" "V30410" "V30411" "V30412" "V30413" "V30414" "V30415" "V30416" "V30417" "V30418" "V30419" "V30420" "V30421" "V30422" "V30423" "V30424" "V30425" "V30426" "V30427" "V30428" "V30429" "V30430" "V30431" "V30432" "V30433" "V30434" "V30435" "V30436" "V30437" "V30438" "V30439" "V30440" "V30441" "V30442" "V30443" "V30444" "V30445" "V30446" "V30447" "V30448" "V30449" "V30450" "V30451" "V30452" "V30453" "V30454" "V30455" "V30456" "V30457" "V30458" "V30459" "V30460" "V30461" "V30462" "V30463" "V30464" "V30465" "V30466" "V30467" "V30468" "V30469" "V30470" "V30471" "V30472" "V30473" "V30474" "V30475" "V30476" "V30477" "V30478" "V30479" "V30480" "V30481" "V30482" "V30483" "V30484" "V30485" "V30486" "V30487" "V30488" "V30489" "V30490" "V30491" "V30492" "V30493" "V30494" "V30495" "V30496" "V30497" "V30498" "V30499" "V30500" "V30501" "V30502" "V30503" "V30504" "V30505" "V30506" "V30507" "V30508" "V30509" "V30510" "V30511" "V30512" "V30513" "V30514" "V30515" "V30516" "V30517" "V30518" "V30519" "V30520" "V30521" "V30522" "V30523" "V30524" "V30525" "V30526" "V30527" "V30528" "V30529" "V30530" "V30531" "V30532" "V30533" "V30534" "V30535" "V30536" "V30537" "V30538" "V30539" "V30540" "V30541" "V30542" "V30543" "V30544" "V30545" "V30546" "V30547" "V30548" "V30549" "V30550" "V30551" "V30552" "V30553" "V30554" "V30555" "V30556" "V30557" "V30558" "V30559" "V30560" "V30561" "V30562" "V30563" "V30564" "V30565" "V30566" "V30567" "V30568" "V30569" "V30570" "V30571" "V30572" "V30573" "V30574" "V30575" "V30576" "V30577" "V30578" "V30579" "V30580" "V30581" "V30582" "V30583" "V30584" "V30585" "V30586" "V30587" "V30588" "V30589" "V30590" "V30591" "V30592" "V30593" "V30594" "V30595" "V30596" "V30597" "V30598" "V30599" "V30600" "V30601" "V30602" "V30603" "V30604" "V30605" "V30606" "V30607" "V30608" "V30609" "V30610" "V30611" "V30612" "V30613" "V30614" "V30615" "V30616" "V30617" "V30618" "V30619" "V30620" "V30621" "V30622" "V30623" "V30624" "V30625" "V30626" "V30627" "V30628" "V30629" "V30630" "V30631" "V30632" "V30633" "V30634" "V30635" "V30636" "V30637" "V30638" "V30639" "V30640" "V30641" "V30642" "V30643" "V30644" "V30645" "V30646" "V30647" "V30648" "V30649" "V30650" "V30651" "V30652" "V30653" "V30654" "V30655" "V30656" "V30657" "V30658" "V30659" "V30660" "V30661" "V30662" "V30663" "V30664" "V30665" "V30666" "V30667" "V30668" "V30669" "V30670" "V30671" "V30672" "V30673" "V30674" "V30675" "V30676" "V30677" "V30678" "V30679" "V30680" "V30681" "V30682" "V30683" "V30684" "V30685" "V30686" "V30687" "V30688" "V30689" "V30690" "V30691" "V30692" "V30693" "V30694" "V30695" "V30696" "V30697" "V30698" "V30699" "V30700" "V30701" "V30702" "V30703" "V30704" "V30705" "V30706" "V30707" "V30708" "V30709" "V30710" "V30711" "V30712" "V30713" "V30714" "V30715" "V30716" "V30717" "V30718" "V30719" "V30720" "V30721" "V30722" "V30723" "V30724" "V30725" "V30726" "V30727" "V30728" "V30729" "V30730" "V30731" "V30732" "V30733" "V30734" "V30735" "V30736" "V30737" "V30738" "V30739" "V30740" "V30741" "V30742" "V30743" "V30744" "V30745" "V30746" "V30747" "V30748" "V30749" "V30750" "V30751" "V30752" "V30753" "V30754" "V30755" "V30756" "V30757" "V30758" "V30759" "V30760" "V30761" "V30762" "V30763" "V30764" "V30765" "V30766" "V30767" "V30768" "V30769" "V30770" "V30771" "V30772" "V30773" "V30774" "V30775" "V30776" "V30777" "V30778" "V30779" "V30780" "V30781" "V30782" "V30783" "V30784" "V30785" "V30786" "V30787" "V30788" "V30789" "V30790" "V30791" "V30792" "V30793" "V30794" "V30795" "V30796" "V30797" "V30798" "V30799" "V30800" "V30801" "V30802" "V30803" "V30804" "V30805" "V30806" "V30807" "V30808" "V30809" "V30810" "V30811" "V30812" "V30813" "V30814" "V30815" "V30816" "V30817" "V30818" "V30819" "V30820" "V30821" "V30822" "V30823" "V30824" "V30825" "V30826" "V30827" "V30828" "V30829" "V30830" "V30831" "V30832" "V30833" "V30834" "V30835" "V30836" "V30837" "V30838" "V30839" "V30840" "V30841" "V30842" "V30843" "V30844" "V30845" "V30846" "V30847" "V30848" "V30849" "V30850" "V30851" "V30852" "V30853" "V30854" "V30855" "V30856" "V30857" "V30858" "V30859" "V30860" "V30861" "V30862" "V30863" "V30864" "V30865" "V30866" "V30867" "V30868" "V30869" "V30870" "V30871" "V30872" "V30873" "V30874" "V30875" "V30876" "V30877" "V30878" "V30879" "V30880" "V30881" "V30882" "V30883" "V30884" "V30885" "V30886" "V30887" "V30888" "V30889" "V30890" "V30891" "V30892" "V30893" "V30894" "V30895" "V30896" "V30897" "V30898" "V30899" "V30900" "V30901" "V30902" "V30903" "V30904" "V30905" "V30906" "V30907" "V30908" "V30909" "V30910" "V30911" "V30912" "V30913" "V30914" "V30915" "V30916" "V30917" "V30918" "V30919" "V30920" "V30921" "V30922" "V30923" "V30924" "V30925" "V30926" "V30927" "V30928" "V30929" "V30930" "V30931" "V30932" "V30933" "V30934" "V30935" "V30936" "V30937" "V30938" "V30939" "V30940" "V30941" "V30942" "V30943" "V30944" "V30945" "V30946" "V30947" "V30948" "V30949" "V30950" "V30951" "V30952" "V30953" "V30954" "V30955" "V30956" "V30957" "V30958" "V30959" "V30960" "V30961" "V30962" "V30963" "V30964" "V30965" "V30966" "V30967" "V30968" "V30969" "V30970" "V30971" "V30972" "V30973" "V30974" "V30975" "V30976" "V30977" "V30978" "V30979" "V30980" "V30981" "V30982" "V30983" "V30984" "V30985" "V30986" "V30987" "V30988" "V30989" "V30990" "V30991" "V30992" "V30993" "V30994" "V30995" "V30996" "V30997" "V30998" "V30999" "V31000" "V31001" "V31002" "V31003" "V31004" "V31005" "V31006" "V31007" "V31008" "V31009" "V31010" "V31011" "V31012" "V31013" "V31014" "V31015" "V31016" "V31017" "V31018" "V31019" "V31020" "V31021" "V31022" "V31023" "V31024" "V31025" "V31026" "V31027" "V31028" "V31029" "V31030" "V31031" "V31032" "V31033" "V31034" "V31035" "V31036" "V31037" "V31038" "V31039" "V31040" "V31041" "V31042" "V31043" "V31044" "V31045" "V31046" "V31047" "V31048" "V31049" "V31050" "V31051" "V31052" "V31053" "V31054" "V31055" "V31056" "V31057" "V31058" "V31059" "V31060" "V31061" "V31062" "V31063" "V31064" "V31065" "V31066" "V31067" "V31068" "V31069" "V31070" "V31071" "V31072" "V31073" "V31074" "V31075" "V31076" "V31077" "V31078" "V31079" "V31080" "V31081" "V31082" "V31083" "V31084" "V31085" "V31086" "V31087" "V31088" "V31089" "V31090" "V31091" "V31092" "V31093" "V31094" "V31095" "V31096" "V31097" "V31098" "V31099" "V31100" "V31101" "V31102" "V31103" "V31104" "V31105" "V31106" "V31107" "V31108" "V31109" "V31110" "V31111" "V31112" "V31113" "V31114" "V31115" "V31116" "V31117" "V31118" "V31119" "V31120" "V31121" "V31122" "V31123" "V31124" "V31125" "V31126" "V31127" "V31128" "V31129" "V31130" "V31131" "V31132" "V31133" "V31134" "V31135" "V31136" "V31137" "V31138" "V31139" "V31140" "V31141" "V31142" "V31143" "V31144" "V31145" "V31146" "V31147" "V31148" "V31149" "V31150" "V31151" "V31152" "V31153" "V31154" "V31155" "V31156" "V31157" "V31158" "V31159" "V31160" "V31161" "V31162" "V31163" "V31164" "V31165" "V31166" "V31167" "V31168" "V31169" "V31170" "V31171" "V31172" "V31173" "V31174" "V31175" "V31176" "V31177" "V31178" "V31179" "V31180" "V31181" "V31182" "V31183" "V31184" "V31185" "V31186" "V31187" "V31188" "V31189" "V31190" "V31191" "V31192" "V31193" "V31194" "V31195" "V31196" "V31197" "V31198" "V31199" "V31200" "V31201" "V31202" "V31203" "V31204" "V31205" "V31206" "V31207" "V31208" "V31209" "V31210" "V31211" "V31212" "V31213" "V31214" "V31215" "V31216" "V31217" "V31218" "V31219" "V31220" "V31221" "V31222" "V31223" "V31224" "V31225" "V31226" "V31227" "V31228" "V31229" "V31230" "V31231" "V31232" "V31233" "V31234" "V31235" "V31236" "V31237" "V31238" "V31239" "V31240" "V31241" "V31242" "V31243" "V31244" "V31245" "V31246" "V31247" "V31248" "V31249" "V31250" "V31251" "V31252" "V31253" "V31254" "V31255" "V31256" "V31257" "V31258" "V31259" "V31260" "V31261" "V31262" "V31263" "V31264" "V31265" "V31266" "V31267" "V31268" "V31269" "V31270" "V31271" "V31272" "V31273" "V31274" "V31275" "V31276" "V31277" "V31278" "V31279" "V31280" "V31281" "V31282" "V31283" "V31284" "V31285" "V31286" "V31287" "V31288" "V31289" "V31290" "V31291" "V31292" "V31293" "V31294" "V31295" "V31296" "V31297" "V31298" "V31299" "V31300" "V31301" "V31302" "V31303" "V31304" "V31305" "V31306" "V31307" "V31308" "V31309" "V31310" "V31311" "V31312" "V31313" "V31314" "V31315" "V31316" "V31317" "V31318" "V31319" "V31320" "V31321" "V31322" "V31323" "V31324" "V31325" "V31326" "V31327" "V31328" "V31329" "V31330" "V31331" "V31332" "V31333" "V31334" "V31335" "V31336" "V31337" "V31338" "V31339" "V31340" "V31341" "V31342" "V31343" "V31344" "V31345" "V31346" "V31347" "V31348" "V31349" "V31350" "V31351" "V31352" "V31353" "V31354" "V31355" "V31356" "V31357" "V31358" "V31359" "V31360" "V31361" "V31362" "V31363" "V31364" "V31365" "V31366" "V31367" "V31368" "V31369" "V31370" "V31371" "V31372" "V31373" "V31374" "V31375" "V31376" "V31377" "V31378" "V31379" "V31380" "V31381" "V31382" "V31383" "V31384" "V31385" "V31386" "V31387" "V31388" "V31389" "V31390" "V31391" "V31392" "V31393" "V31394" "V31395" "V31396" "V31397" "V31398" "V31399" "V31400" "V31401" "V31402" "V31403" "V31404" "V31405" "V31406" "V31407" "V31408" "V31409" "V31410" "V31411" "V31412" "V31413" "V31414" "V31415" "V31416" "V31417" "V31418" "V31419" "V31420" "V31421" "V31422" "V31423" "V31424" "V31425" "V31426" "V31427" "V31428" "V31429" "V31430" "V31431" "V31432" "V31433" "V31434" "V31435" "V31436" "V31437" "V31438" "V31439" "V31440" "V31441" "V31442" "V31443" "V31444" "V31445" "V31446" "V31447" "V31448" "V31449" "V31450" "V31451" "V31452" "V31453" "V31454" "V31455" "V31456" "V31457" "V31458" "V31459" "V31460" "V31461" "V31462" "V31463" "V31464" "V31465" "V31466" "V31467" "V31468" "V31469" "V31470" "V31471" "V31472" "V31473" "V31474" "V31475" "V31476" "V31477" "V31478" "V31479" "V31480" "V31481" "V31482" "V31483" "V31484" "V31485" "V31486" "V31487" "V31488" "V31489" "V31490" "V31491" "V31492" "V31493" "V31494" "V31495" "V31496" "V31497" "V31498" "V31499" "V31500" "V31501" "V31502" "V31503" "V31504" "V31505" "V31506" "V31507" "V31508" "V31509" "V31510" "V31511" "V31512" "V31513" "V31514" "V31515" "V31516" "V31517" "V31518" "V31519" "V31520" "V31521" "V31522" "V31523" "V31524" "V31525" "V31526" "V31527" "V31528" "V31529" "V31530" "V31531" "V31532" "V31533" "V31534" "V31535" "V31536" "V31537" "V31538" "V31539" "V31540" "V31541" "V31542" "V31543" "V31544" "V31545" "V31546" "V31547" "V31548" "V31549" "V31550" "V31551" "V31552" "V31553" "V31554" "V31555" "V31556" "V31557" "V31558" "V31559" "V31560" "V31561" "V31562" "V31563" "V31564" "V31565" "V31566" "V31567" "V31568" "V31569" "V31570" "V31571" "V31572" "V31573" "V31574" "V31575" "V31576" "V31577" "V31578" "V31579" "V31580" "V31581" "V31582" "V31583" "V31584" "V31585" "V31586" "V31587" "V31588" "V31589" "V31590" "V31591" "V31592" "V31593" "V31594" "V31595" "V31596" "V31597" "V31598" "V31599" "V31600" "V31601" "V31602" "V31603" "V31604" "V31605" "V31606" "V31607" "V31608" "V31609" "V31610" "V31611" "V31612" "V31613" "V31614" "V31615" "V31616" "V31617" "V31618" "V31619" "V31620" "V31621" "V31622" "V31623" "V31624" "V31625" "V31626" "V31627" "V31628" "V31629" "V31630" "V31631" "V31632" "V31633" "V31634" "V31635" "V31636" "V31637" "V31638" "V31639" "V31640" "V31641" "V31642" "V31643" "V31644" "V31645" "V31646" "V31647" "V31648" "V31649" "V31650" "V31651" "V31652" "V31653" "V31654" "V31655" "V31656" "V31657" "V31658" "V31659" "V31660" "V31661" "V31662" "V31663" "V31664" "V31665" "V31666" "V31667" "V31668" "V31669" "V31670" "V31671" "V31672" "V31673" "V31674" "V31675" "V31676" "V31677" "V31678" "V31679" "V31680" "V31681" "V31682" "V31683" "V31684" "V31685" "V31686" "V31687" "V31688" "V31689" "V31690" "V31691" "V31692" "V31693" "V31694" "V31695" "V31696" "V31697" "V31698" "V31699" "V31700" "V31701" "V31702" "V31703" "V31704" "V31705" "V31706" "V31707" "V31708" "V31709" "V31710" "V31711" "V31712" "V31713" "V31714" "V31715" "V31716" "V31717" "V31718" "V31719" "V31720" "V31721" "V31722" "V31723" "V31724" "V31725" "V31726" "V31727" "V31728" "V31729" "V31730" "V31731" "V31732" "V31733" "V31734" "V31735" "V31736" "V31737" "V31738" "V31739" "V31740" "V31741" "V31742" "V31743" "V31744" "V31745" "V31746" "V31747" "V31748" "V31749" "V31750" "V31751" "V31752" "V31753" "V31754" "V31755" "V31756" "V31757" "V31758" "V31759" "V31760" "V31761" "V31762" "V31763" "V31764" "V31765" "V31766" "V31767" "V31768" "V31769" "V31770" "V31771" "V31772" "V31773" "V31774" "V31775" "V31776" "V31777" "V31778" "V31779" "V31780" "V31781" "V31782" "V31783" "V31784" "V31785" "V31786" "V31787" "V31788" "V31789" "V31790" "V31791" "V31792" "V31793" "V31794" "V31795" "V31796" "V31797" "V31798" "V31799" "V31800" "V31801" "V31802" "V31803" "V31804" "V31805" "V31806" "V31807" "V31808" "V31809" "V31810" "V31811" "V31812" "V31813" "V31814" "V31815" "V31816" "V31817" "V31818" "V31819" "V31820" "V31821" "V31822" "V31823" "V31824" "V31825" "V31826" "V31827" "V31828" "V31829" "V31830" "V31831" "V31832" "V31833" "V31834" "V31835" "V31836" "V31837" "V31838" "V31839" "V31840" "V31841" "V31842" "V31843" "V31844" "V31845" "V31846" "V31847" "V31848" "V31849" "V31850" "V31851" "V31852" "V31853" "V31854" "V31855" "V31856" "V31857" "V31858" "V31859" "V31860" "V31861" "V31862" "V31863" "V31864" "V31865" "V31866" "V31867" "V31868" "V31869" "V31870" "V31871" "V31872" "V31873" "V31874" "V31875" "V31876" "V31877" "V31878" "V31879" "V31880" "V31881" "V31882" "V31883" "V31884" "V31885" "V31886" "V31887" "V31888" "V31889" "V31890" "V31891" "V31892" "V31893" "V31894" "V31895" "V31896" "V31897" "V31898" "V31899" "V31900" "V31901" "V31902" "V31903" "V31904" "V31905" "V31906" "V31907" "V31908" "V31909" "V31910" "V31911" "V31912" "V31913" "V31914" "V31915" "V31916" "V31917" "V31918" "V31919" "V31920" "V31921" "V31922" "V31923" "V31924" "V31925" "V31926" "V31927" "V31928" "V31929" "V31930" "V31931" "V31932" "V31933" "V31934" "V31935" "V31936" "V31937" "V31938" "V31939" "V31940" "V31941" "V31942" "V31943" "V31944" "V31945" "V31946" "V31947" "V31948" "V31949" "V31950" "V31951" "V31952" "V31953" "V31954" "V31955" "V31956" "V31957" "V31958" "V31959" "V31960" "V31961" "V31962" "V31963" "V31964" "V31965" "V31966" "V31967" "V31968" "V31969" "V31970" "V31971" "V31972" "V31973" "V31974" "V31975" "V31976" "V31977" "V31978" "V31979" "V31980" "V31981" "V31982" "V31983" "V31984" "V31985" "V31986" "V31987" "V31988" "V31989" "V31990" "V31991" "V31992" "V31993" "V31994" "V31995" "V31996" "V31997" "V31998" "V31999" "V32000" "V32001" "V32002" "V32003" "V32004" "V32005" "V32006" "V32007" "V32008" "V32009" "V32010" "V32011" "V32012" "V32013" "V32014" "V32015" "V32016" "V32017" "V32018" "V32019" "V32020" "V32021" "V32022" "V32023" "V32024" "V32025" "V32026" "V32027" "V32028" "V32029" "V32030" "V32031" "V32032" "V32033" "V32034" "V32035" "V32036" "V32037" "V32038" "V32039" "V32040" "V32041" "V32042" "V32043" "V32044" "V32045" "V32046" "V32047" "V32048" "V32049" "V32050" "V32051" "V32052" "V32053" "V32054" "V32055" "V32056" "V32057" "V32058" "V32059" "V32060" "V32061" "V32062" "V32063" "V32064" "V32065" "V32066" "V32067" "V32068" "V32069" "V32070" "V32071" "V32072" "V32073" "V32074" "V32075" "V32076" "V32077" "V32078" "V32079" "V32080" "V32081" "V32082" "V32083" "V32084" "V32085" "V32086" "V32087" "V32088" "V32089" "V32090" "V32091" "V32092" "V32093" "V32094" "V32095" "V32096" "V32097" "V32098" "V32099" "V32100" "V32101" "V32102" "V32103" "V32104" "V32105" "V32106" "V32107" "V32108" "V32109" "V32110" "V32111" "V32112" "V32113" "V32114" "V32115" "V32116" "V32117" "V32118" "V32119" "V32120" "V32121" "V32122" "V32123" "V32124" "V32125" "V32126" "V32127" "V32128" "V32129" "V32130" "V32131" "V32132" "V32133" "V32134" "V32135" "V32136" "V32137" "V32138" "V32139" "V32140" "V32141" "V32142" "V32143" "V32144" "V32145" "V32146" "V32147" "V32148" "V32149" "V32150" "V32151" "V32152" "V32153" "V32154" "V32155" "V32156" "V32157" "V32158" "V32159" "V32160" "V32161" "V32162" "V32163" "V32164" "V32165" "V32166" "V32167" "V32168" "V32169" "V32170" "V32171" "V32172" "V32173" "V32174" "V32175" "V32176" "V32177" "V32178" "V32179" "V32180" "V32181" "V32182" "V32183" "V32184" "V32185" "V32186" "V32187" "V32188" "V32189" "V32190" "V32191" "V32192" "V32193" "V32194" "V32195" "V32196" "V32197" "V32198" "V32199" "V32200" "V32201" "V32202" "V32203" "V32204" "V32205" "V32206" "V32207" "V32208" "V32209" "V32210" "V32211" "V32212" "V32213" "V32214" "V32215" "V32216" "V32217" "V32218" "V32219" "V32220" "V32221" "V32222" "V32223" "V32224" "V32225" "V32226" "V32227" "V32228" "V32229" "V32230" "V32231" "V32232" "V32233" "V32234" "V32235" "V32236" "V32237" "V32238" "V32239" "V32240" "V32241" "V32242" "V32243" "V32244" "V32245" "V32246" "V32247" "V32248" "V32249" "V32250" "V32251" "V32252" "V32253" "V32254" "V32255" "V32256" "V32257" "V32258" "V32259" "V32260" "V32261" "V32262" "V32263" "V32264" "V32265" "V32266" "V32267" "V32268" "V32269" "V32270" "V32271" "V32272" "V32273" "V32274" "V32275" "V32276" "V32277" "V32278" "V32279" "V32280" "V32281" "V32282" "V32283" "V32284" "V32285" "V32286" "V32287" "V32288" "V32289" "V32290" "V32291" "V32292" "V32293" "V32294" "V32295" "V32296" "V32297" "V32298" "V32299" "V32300" "V32301" "V32302" "V32303" "V32304" "V32305" "V32306" "V32307" "V32308" "V32309" "V32310" "V32311" "V32312" "V32313" "V32314" "V32315" "V32316" "V32317" "V32318" "V32319" "V32320" "V32321" "V32322" "V32323" "V32324" "V32325" "V32326" "V32327" "V32328" "V32329" "V32330" "V32331" "V32332" "V32333" "V32334" "V32335" "V32336" "V32337" "V32338" "V32339" "V32340" "V32341" "V32342" "V32343" "V32344" "V32345" "V32346" "V32347" "V32348" "V32349" "V32350" "V32351" "V32352" "V32353" "V32354" "V32355" "V32356" "V32357" "V32358" "V32359" "V32360" "V32361" "V32362" "V32363" "V32364" "V32365" "V32366" "V32367" "V32368" "V32369" "V32370" "V32371" "V32372" "V32373" "V32374" "V32375" "V32376" "V32377" "V32378" "V32379" "V32380" "V32381" "V32382" "V32383" "V32384" "V32385" "V32386" "V32387" "V32388" "V32389" "V32390" "V32391" "V32392" "V32393" "V32394" "V32395" "V32396" "V32397" "V32398" "V32399" "V32400" "V32401" "V32402" "V32403" "V32404" "V32405" "V32406" "V32407" "V32408" "V32409" "V32410" "V32411" "V32412" "V32413" "V32414" "V32415" "V32416" "V32417" "V32418" "V32419" "V32420" "V32421" "V32422" "V32423" "V32424" "V32425" "V32426" "V32427" "V32428" "V32429" "V32430" "V32431" "V32432" "V32433" "V32434" "V32435" "V32436" "V32437" "V32438" "V32439" "V32440" "V32441" "V32442" "V32443" "V32444" "V32445" "V32446" "V32447" "V32448" "V32449" "V32450" "V32451" "V32452" "V32453" "V32454" "V32455" "V32456" "V32457" "V32458" "V32459" "V32460" "V32461" "V32462" "V32463" "V32464" "V32465" "V32466" "V32467" "V32468" "V32469" "V32470" "V32471" "V32472" "V32473" "V32474" "V32475" "V32476" "V32477" "V32478" "V32479" "V32480" "V32481" "V32482" "V32483" "V32484" "V32485" "V32486" "V32487" "V32488" "V32489" "V32490" "V32491" "V32492" "V32493" "V32494" "V32495" "V32496" "V32497" "V32498" "V32499" "V32500" "V32501" "V32502" "V32503" "V32504" "V32505" "V32506" "V32507" "V32508" "V32509" "V32510" "V32511" "V32512" "V32513" "V32514" "V32515" "V32516" "V32517" "V32518" "V32519" "V32520" "V32521" "V32522" "V32523" "V32524" "V32525" "V32526" "V32527" "V32528" "V32529" "V32530" "V32531" "V32532" "V32533" "V32534" "V32535" "V32536" "V32537" "V32538" "V32539" "V32540" "V32541" "V32542" "V32543" "V32544" "V32545" "V32546" "V32547" "V32548" "V32549" "V32550" "V32551" "V32552" "V32553" "V32554" "V32555" "V32556" "V32557" "V32558" "V32559" "V32560" "V32561" "V32562" "V32563" "V32564" "V32565" "V32566" "V32567" "V32568" "V32569" "V32570" "V32571" "V32572" "V32573" "V32574" "V32575" "V32576" "V32577" "V32578" "V32579" "V32580" "V32581" "V32582" "V32583" "V32584" "V32585" "V32586" "V32587" "V32588" "V32589" "V32590" "V32591" "V32592" "V32593" "V32594" "V32595" "V32596" "V32597" "V32598" "V32599" "V32600" "V32601" "V32602" "V32603" "V32604" "V32605" "V32606" "V32607" "V32608" "V32609" "V32610" "V32611" "V32612" "V32613" "V32614" "V32615" "V32616" "V32617" "V32618" "V32619" "V32620" "V32621" "V32622" "V32623" "V32624" "V32625" "V32626" "V32627" "V32628" "V32629" "V32630" "V32631" "V32632" "V32633" "V32634" "V32635" "V32636" "V32637" "V32638" "V32639" "V32640" "V32641" "V32642" "V32643" "V32644" "V32645" "V32646" "V32647" "V32648" "V32649" "V32650" "V32651" "V32652" "V32653" "V32654" "V32655" "V32656" "V32657" "V32658" "V32659" "V32660" "V32661" "V32662" "V32663" "V32664" "V32665" "V32666" "V32667" "V32668" "V32669" "V32670" "V32671" "V32672" "V32673" "V32674" "V32675" "V32676" "V32677" "V32678" "V32679" "V32680" "V32681" "V32682" "V32683" "V32684" "V32685" "V32686" "V32687" "V32688" "V32689" "V32690" "V32691" "V32692" "V32693" "V32694" "V32695" "V32696" "V32697" "V32698" "V32699" "V32700" "V32701" "V32702" "V32703" "V32704" "V32705" "V32706" "V32707" "V32708" "V32709" "V32710" "V32711" "V32712" "V32713" "V32714" "V32715" "V32716" "V32717" "V32718" "V32719" "V32720" "V32721" "V32722" "V32723" "V32724" "V32725" "V32726" "V32727" "V32728" "V32729" "V32730" "V32731" "V32732" "V32733" "V32734" "V32735" "V32736" "V32737" "V32738" "V32739" "V32740" "V32741" "V32742" "V32743" "V32744" "V32745" "V32746" "V32747" "V32748" "V32749" "V32750" "V32751" "V32752" "V32753" "V32754" "V32755" "V32756" "V32757" "V32758" "V32759" "V32760" "V32761" "V32762" "V32763" "V32764" "V32765" "V32766" "V32767" "V32768" "V32769" "V32770" "V32771" "V32772" "V32773" "V32774" "V32775" "V32776" "V32777" "V32778" "V32779" "V32780" "V32781" "V32782" "V32783" "V32784" "V32785" "V32786" "V32787" "V32788" "V32789" "V32790" "V32791" "V32792" "V32793" "V32794" "V32795" "V32796" "V32797" "V32798" "V32799" "V32800" "V32801" "V32802" "V32803" "V32804" "V32805" "V32806" "V32807" "V32808" "V32809" "V32810" "V32811" "V32812" "V32813" "V32814" "V32815" "V32816" "V32817" "V32818" "V32819" "V32820" "V32821" "V32822" "V32823" "V32824" "V32825" "V32826" "V32827" "V32828" "V32829" "V32830" "V32831" "V32832" "V32833" "V32834" "V32835" "V32836" "V32837" "V32838" "V32839" "V32840" "V32841" "V32842" "V32843" "V32844" "V32845" "V32846" "V32847" "V32848" "V32849" "V32850" "V32851" "V32852" "V32853" "V32854" "V32855" "V32856" "V32857" "V32858" "V32859" "V32860" "V32861" "V32862" "V32863" "V32864" "V32865" "V32866" "V32867" "V32868" "V32869" "V32870" "V32871" "V32872" "V32873" "V32874" "V32875" "V32876" "V32877" "V32878" "V32879" "V32880" "V32881" "V32882" "V32883" "V32884" "V32885" "V32886" "V32887" "V32888" "V32889" "V32890" "V32891" "V32892" "V32893" "V32894" "V32895" "V32896" "V32897" "V32898" "V32899" "V32900" "V32901" "V32902" "V32903" "V32904" "V32905" "V32906" "V32907" "V32908" "V32909" "V32910" "V32911" "V32912" "V32913" "V32914" "V32915" "V32916" "V32917" "V32918" "V32919" "V32920" "V32921" "V32922" "V32923" "V32924" "V32925" "V32926" "V32927" "V32928" "V32929" "V32930" "V32931" "V32932" "V32933" "V32934" "V32935" "V32936" "V32937" "V32938" "V32939" "V32940" "V32941" "V32942" "V32943" "V32944" "V32945" "V32946" "V32947" "V32948" "V32949" "V32950" "V32951" "V32952" "V32953" "V32954" "V32955" "V32956" "V32957" "V32958" "V32959" "V32960" "V32961" "V32962" "V32963" "V32964" "V32965" "V32966" "V32967" "V32968" "V32969" "V32970" "V32971" "V32972" "V32973" "V32974" "V32975" "V32976" "V32977" "V32978" "V32979" "V32980" "V32981" "V32982" "V32983" "V32984" "V32985" "V32986" "V32987" "V32988" "V32989" "V32990" "V32991" "V32992" "V32993" "V32994" "V32995" "V32996" "V32997" "V32998" "V32999" "V33000" "V33001" "V33002" "V33003" "V33004" "V33005" "V33006" "V33007" "V33008" "V33009" "V33010" "V33011" "V33012" "V33013" "V33014" "V33015" "V33016" "V33017" "V33018" "V33019" "V33020" "V33021" "V33022" "V33023" "V33024" "V33025" "V33026" "V33027" "V33028" "V33029" "V33030" "V33031" "V33032" "V33033" "V33034" "V33035" "V33036" "V33037" "V33038" "V33039" "V33040" "V33041" "V33042" "V33043" "V33044" "V33045" "V33046" "V33047" "V33048" "V33049" "V33050" "V33051" "V33052" "V33053" "V33054" "V33055" "V33056" "V33057" "V33058" "V33059" "V33060" "V33061" "V33062" "V33063" "V33064" "V33065" "V33066" "V33067" "V33068" "V33069" "V33070" "V33071" "V33072" "V33073" "V33074" "V33075" "V33076" "V33077" "V33078" "V33079" "V33080" "V33081" "V33082" "V33083" "V33084" "V33085" "V33086" "V33087" "V33088" "V33089" "V33090" "V33091" "V33092" "V33093" "V33094" "V33095" "V33096" "V33097" "V33098" "V33099" "V33100" "V33101" "V33102" "V33103" "V33104" "V33105" "V33106" "V33107" "V33108" "V33109" "V33110" "V33111" "V33112" "V33113" "V33114" "V33115" "V33116" "V33117" "V33118" "V33119" "V33120" "V33121" "V33122" "V33123" "V33124" "V33125" "V33126" "V33127" "V33128" "V33129" "V33130" "V33131" "V33132" "V33133" "V33134" "V33135" "V33136" "V33137" "V33138" "V33139" "V33140" "V33141" "V33142" "V33143" "V33144" "V33145" "V33146" "V33147" "V33148" "V33149" "V33150" "V33151" "V33152" "V33153" "V33154" "V33155" "V33156" "V33157" "V33158" "V33159" "V33160" "V33161" "V33162" "V33163" "V33164" "V33165" "V33166" "V33167" "V33168" "V33169" "V33170" "V33171" "V33172" "V33173" "V33174" "V33175" "V33176" "V33177" "V33178" "V33179" "V33180" "V33181" "V33182" "V33183" "V33184" "V33185" "V33186" "V33187" "V33188" "V33189" "V33190" "V33191" "V33192" "V33193" "V33194" "V33195" "V33196" "V33197" "V33198" "V33199" "V33200" "V33201" "V33202" "V33203" "V33204" "V33205" "V33206" "V33207" "V33208" "V33209" "V33210" "V33211" "V33212" "V33213" "V33214" "V33215" "V33216" "V33217" "V33218" "V33219" "V33220" "V33221" "V33222" "V33223" "V33224" "V33225" "V33226" "V33227" "V33228" "V33229" "V33230" "V33231" "V33232" "V33233" "V33234" "V33235" "V33236" "V33237" "V33238" "V33239" "V33240" "V33241" "V33242" "V33243" "V33244" "V33245" "V33246" "V33247" "V33248" "V33249" "V33250" "V33251" "V33252" "V33253" "V33254" "V33255" "V33256" "V33257" "V33258" "V33259" "V33260" "V33261" "V33262" "V33263" "V33264" "V33265" "V33266" "V33267" "V33268" "V33269" "V33270" "V33271" "V33272" "V33273" "V33274" "V33275" "V33276" "V33277" "V33278" "V33279" "V33280" "V33281" "V33282" "V33283" "V33284" "V33285" "V33286" "V33287" "V33288" "V33289" "V33290" "V33291" "V33292" "V33293" "V33294" "V33295" "V33296" "V33297" "V33298" "V33299" "V33300" "V33301" "V33302" "V33303" "V33304" "V33305" "V33306" "V33307" "V33308" "V33309" "V33310" "V33311" "V33312" "V33313" "V33314" "V33315" "V33316" "V33317" "V33318" "V33319" "V33320" "V33321" "V33322" "V33323" "V33324" "V33325" "V33326" "V33327" "V33328" "V33329" "V33330" "V33331" "V33332" "V33333" "V33334" "V33335" "V33336" "V33337" "V33338" "V33339" "V33340" "V33341" "V33342" "V33343" "V33344" "V33345" "V33346" "V33347" "V33348" "V33349" "V33350" "V33351" "V33352" "V33353" "V33354" "V33355" "V33356" "V33357" "V33358" "V33359" "V33360" "V33361" "V33362" "V33363" "V33364" "V33365" "V33366" "V33367" "V33368" "V33369" "V33370" "V33371" "V33372" "V33373" "V33374" "V33375" "V33376" "V33377" "V33378" "V33379" "V33380" "V33381" "V33382" "V33383" "V33384" "V33385" "V33386" "V33387" "V33388" "V33389" "V33390" "V33391" "V33392" "V33393" "V33394" "V33395" "V33396" "V33397" "V33398" "V33399" "V33400" "V33401" "V33402" "V33403" "V33404" "V33405" "V33406" "V33407" "V33408" "V33409" "V33410" "V33411" "V33412" "V33413" "V33414" "V33415" "V33416" "V33417" "V33418" "V33419" "V33420" "V33421" "V33422" "V33423" "V33424" "V33425" "V33426" "V33427" "V33428" "V33429" "V33430" "V33431" "V33432" "V33433" "V33434" "V33435" "V33436" "V33437" "V33438" "V33439" "V33440" "V33441" "V33442" "V33443" "V33444" "V33445" "V33446" "V33447" "V33448" "V33449" "V33450" "V33451" "V33452" "V33453" "V33454" "V33455" "V33456" "V33457" "V33458" "V33459" "V33460" "V33461" "V33462" "V33463" "V33464" "V33465" "V33466" "V33467" "V33468" "V33469" "V33470" "V33471" "V33472" "V33473" "V33474" "V33475" "V33476" "V33477" "V33478" "V33479" "V33480" "V33481" "V33482" "V33483" "V33484" "V33485" "V33486" "V33487" "V33488" "V33489" "V33490" "V33491" "V33492" "V33493" "V33494" "V33495" "V33496" "V33497" "V33498" "V33499" "V33500" "V33501" "V33502" "V33503" "V33504" "V33505" "V33506" "V33507" "V33508" "V33509" "V33510" "V33511" "V33512" "V33513" "V33514" "V33515" "V33516" "V33517" "V33518" "V33519" "V33520" "V33521" "V33522" "V33523" "V33524" "V33525" "V33526" "V33527" "V33528" "V33529" "V33530" "V33531" "V33532" "V33533" "V33534" "V33535" "V33536" "V33537" "V33538" "V33539" "V33540" "V33541" "V33542" "V33543" "V33544" "V33545" "V33546" "V33547" "V33548" "V33549" "V33550" "V33551" "V33552" "V33553" "V33554" "V33555" "V33556" "V33557" "V33558" "V33559" "V33560" "V33561" "V33562" "V33563" "V33564" "V33565" "V33566" "V33567" "V33568" "V33569" "V33570" "V33571" "V33572" "V33573" "V33574" "V33575" "V33576" "V33577" "V33578" "V33579" "V33580" "V33581" "V33582" "V33583" "V33584" "V33585" "V33586" "V33587" "V33588" "V33589" "V33590" "V33591" "V33592" "V33593" "V33594" "V33595" "V33596" "V33597" "V33598" "V33599" "V33600" "V33601" "V33602" "V33603" "V33604" "V33605" "V33606" "V33607" "V33608" "V33609" "V33610" "V33611" "V33612" "V33613" "V33614" "V33615" "V33616" "V33617" "V33618" "V33619" "V33620" "V33621" "V33622" "V33623" "V33624" "V33625" "V33626" "V33627" "V33628" "V33629" "V33630" "V33631" "V33632" "V33633" "V33634" "V33635" "V33636" "V33637" "V33638" "V33639" "V33640" "V33641" "V33642" "V33643" "V33644" "V33645" "V33646" "V33647" "V33648" "V33649" "V33650" "V33651" "V33652" "V33653" "V33654" "V33655" "V33656" "V33657" "V33658" "V33659" "V33660" "V33661" "V33662" "V33663" "V33664" "V33665" "V33666" "V33667" "V33668" "V33669" "V33670" "V33671" "V33672" "V33673" "V33674" "V33675" "V33676" "V33677" "V33678" "V33679" "V33680" "V33681" "V33682" "V33683" "V33684" "V33685" "V33686" "V33687" "V33688" "V33689" "V33690" "V33691" "V33692" "V33693" "V33694" "V33695" "V33696" "V33697" "V33698" "V33699" "V33700" "V33701" "V33702" "V33703" "V33704" "V33705" "V33706" "V33707" "V33708" "V33709" "V33710" "V33711" "V33712" "V33713" "V33714" "V33715" "V33716" "V33717" "V33718" "V33719" "V33720" "V33721" "V33722" "V33723" "V33724" "V33725" "V33726" "V33727" "V33728" "V33729" "V33730" "V33731" "V33732" "V33733" "V33734" "V33735" "V33736" "V33737" "V33738" "V33739" "V33740" "V33741" "V33742" "V33743" "V33744" "V33745" "V33746" "V33747" "V33748" "V33749" "V33750" "V33751" "V33752" "V33753" "V33754" "V33755" "V33756" "V33757" "V33758" "V33759" "V33760" "V33761" "V33762" "V33763" "V33764" "V33765" "V33766" "V33767" "V33768" "V33769" "V33770" "V33771" "V33772" "V33773" "V33774" "V33775" "V33776" "V33777" "V33778" "V33779" "V33780" "V33781" "V33782" "V33783" "V33784" "V33785" "V33786" "V33787" "V33788" "V33789" "V33790" "V33791" "V33792" "V33793" "V33794" "V33795" "V33796" "V33797" "V33798" "V33799" "V33800" "V33801" "V33802" "V33803" "V33804" "V33805" "V33806" "V33807" "V33808" "V33809" "V33810" "V33811" "V33812" "V33813" "V33814" "V33815" "V33816" "V33817" "V33818" "V33819" "V33820" "V33821" "V33822" "V33823" "V33824" "V33825" "V33826" "V33827" "V33828" "V33829" "V33830" "V33831" "V33832" "V33833" "V33834" "V33835" "V33836" "V33837" "V33838" "V33839" "V33840" "V33841" "V33842" "V33843" "V33844" "V33845" "V33846" "V33847" "V33848" "V33849" "V33850" "V33851" "V33852" "V33853" "V33854" "V33855" "V33856" "V33857" "V33858" "V33859" "V33860" "V33861" "V33862" "V33863" "V33864" "V33865" "V33866" "V33867" "V33868" "V33869" "V33870" "V33871" "V33872" "V33873" "V33874" "V33875" "V33876" "V33877" "V33878" "V33879" "V33880" "V33881" "V33882" "V33883" "V33884" "V33885" "V33886" "V33887" "V33888" "V33889" "V33890" "V33891" "V33892" "V33893" "V33894" "V33895" "V33896" "V33897" "V33898" "V33899" "V33900" "V33901" "V33902" "V33903" "V33904" "V33905" "V33906" "V33907" "V33908" "V33909" "V33910" "V33911" "V33912" "V33913" "V33914" "V33915" "V33916" "V33917" "V33918" "V33919" "V33920" "V33921" "V33922" "V33923" "V33924" "V33925" "V33926" "V33927" "V33928" "V33929" "V33930" "V33931" "V33932" "V33933" "V33934" "V33935" "V33936" "V33937" "V33938" "V33939" "V33940" "V33941" "V33942" "V33943" "V33944" "V33945" "V33946" "V33947" "V33948" "V33949" "V33950" "V33951" "V33952" "V33953" "V33954" "V33955" "V33956" "V33957" "V33958" "V33959" "V33960" "V33961" "V33962" "V33963" "V33964" "V33965" "V33966" "V33967" "V33968" "V33969" "V33970" "V33971" "V33972" "V33973" "V33974" "V33975" "V33976" "V33977" "V33978" "V33979" "V33980" "V33981" "V33982" "V33983" "V33984" "V33985" "V33986" "V33987" "V33988" "V33989" "V33990" "V33991" "V33992" "V33993" "V33994" "V33995" "V33996" "V33997" "V33998" "V33999" "V34000" "V34001" "V34002" "V34003" "V34004" "V34005" "V34006" "V34007" "V34008" "V34009" "V34010" "V34011" "V34012" "V34013" "V34014" "V34015" "V34016" "V34017" "V34018" "V34019" "V34020" "V34021" "V34022" "V34023" "V34024" "V34025" "V34026" "V34027" "V34028" "V34029" "V34030" "V34031" "V34032" "V34033" "V34034" "V34035" "V34036" "V34037" "V34038" "V34039" "V34040" "V34041" "V34042" "V34043" "V34044" "V34045" "V34046" "V34047" "V34048" "V34049" "V34050" "V34051" "V34052" "V34053" "V34054" "V34055" "V34056" "V34057" "V34058" "V34059" "V34060" "V34061" "V34062" "V34063" "V34064" "V34065" "V34066" "V34067" "V34068" "V34069" "V34070" "V34071" "V34072" "V34073" "V34074" "V34075" "V34076" "V34077" "V34078" "V34079" "V34080" "V34081" "V34082" "V34083" "V34084" "V34085" "V34086" "V34087" "V34088" "V34089" "V34090" "V34091" "V34092" "V34093" "V34094" "V34095" "V34096" "V34097" "V34098" "V34099" "V34100" "V34101" "V34102" "V34103" "V34104" "V34105" "V34106" "V34107" "V34108" "V34109" "V34110" "V34111" "V34112" "V34113" "V34114" "V34115" "V34116" "V34117" "V34118" "V34119" "V34120" "V34121" "V34122" "V34123" "V34124" "V34125" "V34126" "V34127" "V34128" "V34129" "V34130" "V34131" "V34132" "V34133" "V34134" "V34135" "V34136" "V34137" "V34138" "V34139" "V34140" "V34141" "V34142" "V34143" "V34144" "V34145" "V34146" "V34147" "V34148" "V34149" "V34150" "V34151" "V34152" "V34153" "V34154" "V34155" "V34156" "V34157" "V34158" "V34159" "V34160" "V34161" "V34162" "V34163" "V34164" "V34165" "V34166" "V34167" "V34168" "V34169" "V34170" "V34171" "V34172" "V34173" "V34174" "V34175" "V34176" "V34177" "V34178" "V34179" "V34180" "V34181" "V34182" "V34183" "V34184" "V34185" "V34186" "V34187" "V34188" "V34189" "V34190" "V34191" "V34192" "V34193" "V34194" "V34195" "V34196" "V34197" "V34198" "V34199" "V34200" "V34201" "V34202" "V34203" "V34204" "V34205" "V34206" "V34207" "V34208" "V34209" "V34210" "V34211" "V34212" "V34213" "V34214" "V34215" "V34216" "V34217" "V34218" "V34219" "V34220" "V34221" "V34222" "V34223" "V34224" "V34225" "V34226" "V34227" "V34228" "V34229" "V34230" "V34231" "V34232" "V34233" "V34234" "V34235" "V34236" "V34237" "V34238" "V34239" "V34240" "V34241" "V34242" "V34243" "V34244" "V34245" "V34246" "V34247" "V34248" "V34249" "V34250" "V34251" "V34252" "V34253" "V34254" "V34255" "V34256" "V34257" "V34258" "V34259" "V34260" "V34261" "V34262" "V34263" "V34264" "V34265" "V34266" "V34267" "V34268" "V34269" "V34270" "V34271" "V34272" "V34273" "V34274" "V34275" "V34276" "V34277" "V34278" "V34279" "V34280" "V34281" "V34282" "V34283" "V34284" "V34285" "V34286" "V34287" "V34288" "V34289" "V34290" "V34291" "V34292" "V34293" "V34294" "V34295" "V34296" "V34297" "V34298" "V34299" "V34300" "V34301" "V34302" "V34303" "V34304" "V34305" "V34306" "V34307" "V34308" "V34309" "V34310" "V34311" "V34312" "V34313" "V34314" "V34315" "V34316" "V34317" "V34318" "V34319" "V34320" "V34321" "V34322" "V34323" "V34324" "V34325" "V34326" "V34327" "V34328" "V34329" "V34330" "V34331" "V34332" "V34333" "V34334" "V34335" "V34336" "V34337" "V34338" "V34339" "V34340" "V34341" "V34342" "V34343" "V34344" "V34345" "V34346" "V34347" "V34348" "V34349" "V34350" "V34351" "V34352" "V34353" "V34354" "V34355" "V34356" "V34357" "V34358" "V34359" "V34360" "V34361" "V34362" "V34363" "V34364" "V34365" "V34366" "V34367" "V34368" "V34369" "V34370" "V34371" "V34372" "V34373" "V34374" "V34375" "V34376" "V34377" "V34378" "V34379" "V34380" "V34381" "V34382" "V34383" "V34384" "V34385" "V34386" "V34387" "V34388" "V34389" "V34390" "V34391" "V34392" "V34393" "V34394" "V34395" "V34396" "V34397" "V34398" "V34399" "V34400" "V34401" "V34402" "V34403" "V34404" "V34405" "V34406" "V34407" "V34408" "V34409" "V34410" "V34411" "V34412" "V34413" "V34414" "V34415" "V34416" "V34417" "V34418" "V34419" "V34420" "V34421" "V34422" "V34423" "V34424" "V34425" "V34426" "V34427" "V34428" "V34429" "V34430" "V34431" "V34432" "V34433" "V34434" "V34435" "V34436" "V34437" "V34438" "V34439" "V34440" "V34441" "V34442" "V34443" "V34444" "V34445" "V34446" "V34447" "V34448" "V34449" "V34450" "V34451" "V34452" "V34453" "V34454" "V34455" "V34456" "V34457" "V34458" "V34459" "V34460" "V34461" "V34462" "V34463" "V34464" "V34465" "V34466" "V34467" "V34468" "V34469" "V34470" "V34471" "V34472" "V34473" "V34474" "V34475" "V34476" "V34477" "V34478" "V34479" "V34480" "V34481" "V34482" "V34483" "V34484" "V34485" "V34486" "V34487" "V34488" "V34489" "V34490" "V34491" "V34492" "V34493" "V34494" "V34495" "V34496" "V34497" "V34498" "V34499" "V34500" "V34501" "V34502" "V34503" "V34504" "V34505" "V34506" "V34507" "V34508" "V34509" "V34510" "V34511" "V34512" "V34513" "V34514" "V34515" "V34516" "V34517" "V34518" "V34519" "V34520" "V34521" "V34522" "V34523" "V34524" "V34525" "V34526" "V34527" "V34528" "V34529" "V34530" "V34531" "V34532" "V34533" "V34534" "V34535" "V34536" "V34537" "V34538" "V34539" "V34540" "V34541" "V34542" "V34543" "V34544" "V34545" "V34546" "V34547" "V34548" "V34549" "V34550" "V34551" "V34552" "V34553" "V34554" "V34555" "V34556" "V34557" "V34558" "V34559" "V34560" "V34561" "V34562" "V34563" "V34564" "V34565" "V34566" "V34567" "V34568" "V34569" "V34570" "V34571" "V34572" "V34573" "V34574" "V34575" "V34576" "V34577" "V34578" "V34579" "V34580" "V34581" "V34582" "V34583" "V34584" "V34585" "V34586" "V34587" "V34588" "V34589" "V34590" "V34591" "V34592" "V34593" "V34594" "V34595" "V34596" "V34597" "V34598" "V34599" "V34600" "V34601" "V34602" "V34603" "V34604" "V34605" "V34606" "V34607" "V34608" "V34609" "V34610" "V34611" "V34612" "V34613" "V34614" "V34615" "V34616" "V34617" "V34618" "V34619" "V34620" "V34621" "V34622" "V34623" "V34624" "V34625" "V34626" "V34627" "V34628" "V34629" "V34630" "V34631" "V34632" "V34633" "V34634" "V34635" "V34636" "V34637" "V34638" "V34639" "V34640" "V34641" "V34642" "V34643" "V34644" "V34645" "V34646" "V34647" "V34648" "V34649" "V34650" "V34651" "V34652" "V34653" "V34654" "V34655" "V34656" "V34657" "V34658" "V34659" "V34660" "V34661" "V34662" "V34663" "V34664" "V34665" "V34666" "V34667" "V34668" "V34669" "V34670" "V34671" "V34672" "V34673" "V34674" "V34675" "V34676" "V34677" "V34678" "V34679" "V34680" "V34681" "V34682" "V34683" "V34684" "V34685" "V34686" "V34687" "V34688" "V34689" "V34690" "V34691" "V34692" "V34693" "V34694" "V34695" "V34696" "V34697" "V34698" "V34699" "V34700" "V34701" "V34702" "V34703" "V34704" "V34705" "V34706" "V34707" "V34708" "V34709" "V34710" "V34711" "V34712" "V34713" "V34714" "V34715" "V34716" "V34717" "V34718" "V34719" "V34720" "V34721" "V34722" "V34723" "V34724" "V34725" "V34726" "V34727" "V34728" "V34729" "V34730" "V34731" "V34732" "V34733" "V34734" "V34735" "V34736" "V34737" "V34738" "V34739" "V34740" "V34741" "V34742" "V34743" "V34744" "V34745" "V34746" "V34747" "V34748" "V34749" "V34750" "V34751" "V34752" "V34753" "V34754" "V34755" "V34756" "V34757" "V34758" "V34759" "V34760" "V34761" "V34762" "V34763" "V34764" "V34765" "V34766" "V34767" "V34768" "V34769" "V34770" "V34771" "V34772" "V34773" "V34774" "V34775" "V34776" "V34777" "V34778" "V34779" "V34780" "V34781" "V34782" "V34783" "V34784" "V34785" "V34786" "V34787" "V34788" "V34789" "V34790" "V34791" "V34792" "V34793" "V34794" "V34795" "V34796" "V34797" "V34798" "V34799" "V34800" "V34801" "V34802" "V34803" "V34804" "V34805" "V34806" "V34807" "V34808" "V34809" "V34810" "V34811" "V34812" "V34813" "V34814" "V34815" "V34816" "V34817" "V34818" "V34819" "V34820" "V34821" "V34822" "V34823" "V34824" "V34825" "V34826" "V34827" "V34828" "V34829" "V34830" "V34831" "V34832" "V34833" "V34834" "V34835" "V34836" "V34837" "V34838" "V34839" "V34840" "V34841" "V34842" "V34843" "V34844" "V34845" "V34846" "V34847" "V34848" "V34849" "V34850" "V34851" "V34852" "V34853" "V34854" "V34855" "V34856" "V34857" "V34858" "V34859" "V34860" "V34861" "V34862" "V34863" "V34864" "V34865" "V34866" "V34867" "V34868" "V34869" "V34870" "V34871" "V34872" "V34873" "V34874" "V34875" "V34876" "V34877" "V34878" "V34879" "V34880" "V34881" "V34882" "V34883" "V34884" "V34885" "V34886" "V34887" "V34888" "V34889" "V34890" "V34891" "V34892" "V34893" "V34894" "V34895" "V34896" "V34897" "V34898" "V34899" "V34900" "V34901" "V34902" "V34903" "V34904" "V34905" "V34906" "V34907" "V34908" "V34909" "V34910" "V34911" "V34912" "V34913" "V34914" "V34915" "V34916" "V34917" "V34918" "V34919" "V34920" "V34921" "V34922" "V34923" "V34924" "V34925" "V34926" "V34927" "V34928" "V34929" "V34930" "V34931" "V34932" "V34933" "V34934" "V34935" "V34936" "V34937" "V34938" "V34939" "V34940" "V34941" "V34942" "V34943" "V34944" "V34945" "V34946" "V34947" "V34948" "V34949" "V34950" "V34951" "V34952" "V34953" "V34954" "V34955" "V34956" "V34957" "V34958" "V34959" "V34960" "V34961" "V34962" "V34963" "V34964" "V34965" "V34966" "V34967" "V34968" "V34969" "V34970" "V34971" "V34972" "V34973" "V34974" "V34975" "V34976" "V34977" "V34978" "V34979" "V34980" "V34981" "V34982" "V34983" "V34984" "V34985" "V34986" "V34987" "V34988" "V34989" "V34990" "V34991" "V34992" "V34993" "V34994" "V34995" "V34996" "V34997" "V34998" "V34999" "V35000" "V35001" "V35002" "V35003" "V35004" "V35005" "V35006" "V35007" "V35008" "V35009" "V35010" "V35011" "V35012" "V35013" "V35014" "V35015" "V35016" "V35017" "V35018" "V35019" "V35020" "V35021" "V35022" "V35023" "V35024" "V35025" "V35026" "V35027" "V35028" "V35029" "V35030" "V35031" "V35032" "V35033" "V35034" "V35035" "V35036" "V35037" "V35038" "V35039" "V35040" "V35041" "V35042" "V35043" "V35044" "V35045" "V35046" "V35047" "V35048" "V35049" "V35050" "V35051" "V35052" "V35053" "V35054" "V35055" "V35056" "V35057" "V35058" "V35059" "V35060" "V35061" "V35062" "V35063" "V35064" "V35065" "V35066" "V35067" "V35068" "V35069" "V35070" "V35071" "V35072" "V35073" "V35074" "V35075" "V35076" "V35077" "V35078" "V35079" "V35080" "V35081" "V35082" "V35083" "V35084" "V35085" "V35086" "V35087" "V35088" "V35089" "V35090" "V35091" "V35092" "V35093" "V35094" "V35095" "V35096" "V35097" "V35098" "V35099" "V35100" "V35101" "V35102" "V35103" "V35104" "V35105" "V35106" "V35107" "V35108" "V35109" "V35110" "V35111" "V35112" "V35113" "V35114" "V35115" "V35116" "V35117" "V35118" "V35119" "V35120" "V35121" "V35122" "V35123" "V35124" "V35125" "V35126" "V35127" "V35128" "V35129" "V35130" "V35131" "V35132" "V35133" "V35134" "V35135" "V35136" "V35137" "V35138" "V35139" "V35140" "V35141" "V35142" "V35143" "V35144" "V35145" "V35146" "V35147" "V35148" "V35149" "V35150" "V35151" "V35152" "V35153" "V35154" "V35155" "V35156" "V35157" "V35158" "V35159" "V35160" "V35161" "V35162" "V35163" "V35164" "V35165" "V35166" "V35167" "V35168" "V35169" "V35170" "V35171" "V35172" "V35173" "V35174" "V35175" "V35176" "V35177" "V35178" "V35179" "V35180" "V35181" "V35182" "V35183" "V35184" "V35185" "V35186" "V35187" "V35188" "V35189" "V35190" "V35191" "V35192" "V35193" "V35194" "V35195" "V35196" "V35197" "V35198" "V35199" "V35200" "V35201" "V35202" "V35203" "V35204" "V35205" "V35206" "V35207" "V35208" "V35209" "V35210" "V35211" "V35212" "V35213" "V35214" "V35215" "V35216" "V35217" "V35218" "V35219" "V35220" "V35221" "V35222" "V35223" "V35224" "V35225" "V35226" "V35227" "V35228" "V35229" "V35230" "V35231" "V35232" "V35233" "V35234" "V35235" "V35236" "V35237" "V35238" "V35239" "V35240" "V35241" "V35242" "V35243" "V35244" "V35245" "V35246" "V35247" "V35248" "V35249" "V35250" "V35251" "V35252" "V35253" "V35254" "V35255" "V35256" "V35257" "V35258" "V35259" "V35260" "V35261" "V35262" "V35263" "V35264" "V35265" "V35266" "V35267" "V35268" "V35269" "V35270" "V35271" "V35272" "V35273" "V35274" "V35275" "V35276" "V35277" "V35278" "V35279" "V35280" "V35281" "V35282" "V35283" "V35284" "V35285" "V35286" "V35287" "V35288" "V35289" "V35290" "V35291" "V35292" "V35293" "V35294" "V35295" "V35296" "V35297" "V35298" "V35299" "V35300" "V35301" "V35302" "V35303" "V35304" "V35305" "V35306" "V35307" "V35308" "V35309" "V35310" "V35311" "V35312" "V35313" "V35314" "V35315" "V35316" "V35317" "V35318" "V35319" "V35320" "V35321" "V35322" "V35323" "V35324" "V35325" "V35326" "V35327" "V35328" "V35329" "V35330" "V35331" "V35332" "V35333" "V35334" "V35335" "V35336" "V35337" "V35338" "V35339" "V35340" "V35341" "V35342" "V35343" "V35344" "V35345" "V35346" "V35347" "V35348" "V35349" "V35350" "V35351" "V35352" "V35353" "V35354" "V35355" "V35356" "V35357" "V35358" "V35359" "V35360" "V35361" "V35362" "V35363" "V35364" "V35365" "V35366" "V35367" "V35368" "V35369" "V35370" "V35371" "V35372" "V35373" "V35374" "V35375" "V35376" "V35377" "V35378" "V35379" "V35380" "V35381" "V35382" "V35383" "V35384" "V35385" "V35386" "V35387" "V35388" "V35389" "V35390" "V35391" "V35392" "V35393" "V35394" "V35395" "V35396" "V35397" "V35398" "V35399" "V35400" "V35401" "V35402" "V35403" "V35404" "V35405" "V35406" "V35407" "V35408" "V35409" "V35410" "V35411" "V35412" "V35413" "V35414" "V35415" "V35416" "V35417" "V35418" "V35419" "V35420" "V35421" "V35422" "V35423" "V35424" "V35425" "V35426" "V35427" "V35428" "V35429" "V35430" "V35431" "V35432" "V35433" "V35434" "V35435" "V35436" "V35437" "V35438" "V35439" "V35440" "V35441" "V35442" "V35443" "V35444" "V35445" "V35446" "V35447" "V35448" "V35449" "V35450" "V35451" "V35452" "V35453" "V35454" "V35455" "V35456" "V35457" "V35458" "V35459" "V35460" "V35461" "V35462" "V35463" "V35464" "V35465" "V35466" "V35467" "V35468" "V35469" "V35470" "V35471" "V35472" "V35473" "V35474" "V35475" "V35476" "V35477" "V35478" "V35479" "V35480" "V35481" "V35482" "V35483" "V35484" "V35485" "V35486" "V35487" "V35488" "V35489" "V35490" "V35491" "V35492" "V35493" "V35494" "V35495" "V35496" "V35497" "V35498" "V35499" "V35500" "V35501" "V35502" "V35503" "V35504" "V35505" "V35506" "V35507" "V35508" "V35509" "V35510" "V35511" "V35512" "V35513" "V35514" "V35515" "V35516" "V35517" "V35518" "V35519" "V35520" "V35521" "V35522" "V35523" "V35524" "V35525" "V35526" "V35527" "V35528" "V35529" "V35530" "V35531" "V35532" "V35533" "V35534" "V35535" "V35536" "V35537" "V35538" "V35539" "V35540" "V35541" "V35542" "V35543" "V35544" "V35545" "V35546" "V35547" "V35548" "V35549" "V35550" "V35551" "V35552" "V35553" "V35554" "V35555" "V35556" "V35557" "V35558" "V35559" "V35560" "V35561" "V35562" "V35563" "V35564" "V35565" "V35566" "V35567" "V35568" "V35569" "V35570" "V35571" "V35572" "V35573" "V35574" "V35575" "V35576" "V35577" "V35578" "V35579" "V35580" "V35581" "V35582" "V35583" "V35584" "V35585" "V35586" "V35587" "V35588" "V35589" "V35590" "V35591" "V35592" "V35593" "V35594" "V35595" "V35596" "V35597" "V35598" "V35599" "V35600" "V35601" "V35602" "V35603" "V35604" "V35605" "V35606" "V35607" "V35608" "V35609" "V35610" "V35611" "V35612" "V35613" "V35614" "V35615" "V35616" "V35617" "V35618" "V35619" "V35620" "V35621" "V35622" "V35623" "V35624" "V35625" "V35626" "V35627" "V35628" "V35629" "V35630" "V35631" "V35632" "V35633" "V35634" "V35635" "V35636" "V35637" "V35638" "V35639" "V35640" "V35641" "V35642" "V35643" "V35644" "V35645" "V35646" "V35647" "V35648" "V35649" "V35650" "V35651" "V35652" "V35653" "V35654" "V35655" "V35656" "V35657" "V35658" "V35659" "V35660" "V35661" "V35662" "V35663" "V35664" "V35665" "V35666" "V35667" "V35668" "V35669" "V35670" "V35671" "V35672" "V35673" "V35674" "V35675" "V35676" "V35677" "V35678" "V35679" "V35680" "V35681" "V35682" "V35683" "V35684" "V35685" "V35686" "V35687" "V35688" "V35689" "V35690" "V35691" "V35692" "V35693" "V35694" "V35695" "V35696" "V35697" "V35698" "V35699" "V35700" "V35701" "V35702" "V35703" "V35704" "V35705" "V35706" "V35707" "V35708" "V35709" "V35710" "V35711" "V35712" "V35713" "V35714" "V35715" "V35716" "V35717" "V35718" "V35719" "V35720" "V35721" "V35722" "V35723" "V35724" "V35725" "V35726" "V35727" "V35728" "V35729" "V35730" "V35731" "V35732" "V35733" "V35734" "V35735" "V35736" "V35737" "V35738" "V35739" "V35740" "V35741" "V35742" "V35743" "V35744" "V35745" "V35746" "V35747" "V35748" "V35749" "V35750" "V35751" "V35752" "V35753" "V35754" "V35755" "V35756" "V35757" "V35758" "V35759" "V35760" "V35761" "V35762" "V35763" "V35764" "V35765" "V35766" "V35767" "V35768" "V35769" "V35770" "V35771" "V35772" "V35773" "V35774" "V35775" "V35776" "V35777" "V35778" "V35779" "V35780" "V35781" "V35782" "V35783" "V35784" "V35785" "V35786" "V35787" "V35788" "V35789" "V35790" "V35791" "V35792" "V35793" "V35794" "V35795" "V35796" "V35797" "V35798" "V35799" "V35800" "V35801" "V35802" "V35803" "V35804" "V35805" "V35806" "V35807" "V35808" "V35809" "V35810" "V35811" "V35812" "V35813" "V35814" "V35815" "V35816" "V35817" "V35818" "V35819" "V35820" "V35821" "V35822" "V35823" "V35824" "V35825" "V35826" "V35827" "V35828" "V35829" "V35830" "V35831" "V35832" "V35833" "V35834" "V35835" "V35836" "V35837" "V35838" "V35839" "V35840" "V35841" "V35842" "V35843" "V35844" "V35845" "V35846" "V35847" "V35848" "V35849" "V35850" "V35851" "V35852" "V35853" "V35854" "V35855" "V35856" "V35857" "V35858" "V35859" "V35860" "V35861" "V35862" "V35863" "V35864" "V35865" "V35866" "V35867" "V35868" "V35869" "V35870" "V35871" "V35872" "V35873" "V35874" "V35875" "V35876" "V35877" "V35878" "V35879" "V35880" "V35881" "V35882" "V35883" "V35884" "V35885" "V35886" "V35887" "V35888" "V35889" "V35890" "V35891" "V35892" "V35893" "V35894" "V35895" "V35896" "V35897" "V35898" "V35899" "V35900" "V35901" "V35902" "V35903" "V35904" "V35905" "V35906" "V35907" "V35908" "V35909" "V35910" "V35911" "V35912" "V35913" "V35914" "V35915" "V35916" "V35917" "V35918" "V35919" "V35920" "V35921" "V35922" "V35923" "V35924" "V35925" "V35926" "V35927" "V35928" "V35929" "V35930" "V35931" "V35932" "V35933" "V35934" "V35935" "V35936" "V35937" "V35938" "V35939" "V35940" "V35941" "V35942" "V35943" "V35944" "V35945" "V35946" "V35947" "V35948" "V35949" "V35950" "V35951" "V35952" "V35953" "V35954" "V35955" "V35956" "V35957" "V35958" "V35959" "V35960" "V35961" "V35962" "V35963" "V35964" "V35965" "V35966" "V35967" "V35968" "V35969" "V35970" "V35971" "V35972" "V35973" "V35974" "V35975" "V35976" "V35977" "V35978" "V35979" "V35980" "V35981" "V35982" "V35983" "V35984" "V35985" "V35986" "V35987" "V35988" "V35989" "V35990" "V35991" "V35992" "V35993" "V35994" "V35995" "V35996" "V35997" "V35998" "V35999" "V36000" "V36001" "V36002" "V36003" "V36004" "V36005" "V36006" "V36007" "V36008" "V36009" "V36010" "V36011" "V36012" "V36013" "V36014" "V36015" "V36016" "V36017" "V36018" "V36019" "V36020" "V36021" "V36022" "V36023" "V36024" "V36025" "V36026" "V36027" "V36028" "V36029" "V36030" "V36031" "V36032" "V36033" "V36034" "V36035" "V36036" "V36037" "V36038" "V36039" "V36040" "V36041" "V36042" "V36043" "V36044" "V36045" "V36046" "V36047" "V36048" "V36049" "V36050" "V36051" "V36052" "V36053" "V36054" "V36055" "V36056" "V36057" "V36058" "V36059" "V36060" "V36061" "V36062" "V36063" "V36064" "V36065" "V36066" "V36067" "V36068" "V36069" "V36070" "V36071" "V36072" "V36073" "V36074" "V36075" "V36076" "V36077" "V36078" "V36079" "V36080" "V36081" "V36082" "V36083" "V36084" "V36085" "V36086" "V36087" "V36088" "V36089" "V36090" "V36091" "V36092" "V36093" "V36094" "V36095" "V36096" "V36097" "V36098" "V36099" "V36100" "V36101" "V36102" "V36103" "V36104" "V36105" "V36106" "V36107" "V36108" "V36109" "V36110" "V36111" "V36112" "V36113" "V36114" "V36115" "V36116" "V36117" "V36118" "V36119" "V36120" "V36121" "V36122" "V36123" "V36124" "V36125" "V36126" "V36127" "V36128" "V36129" "V36130" "V36131" "V36132" "V36133" "V36134" "V36135" "V36136" "V36137" "V36138" "V36139" "V36140" "V36141" "V36142" "V36143" "V36144" "V36145" "V36146" "V36147" "V36148" "V36149" "V36150" "V36151" "V36152" "V36153" "V36154" "V36155" "V36156" "V36157" "V36158" "V36159" "V36160" "V36161" "V36162" "V36163" "V36164" "V36165" "V36166" "V36167" "V36168" "V36169" "V36170" "V36171" "V36172" "V36173" "V36174" "V36175" "V36176" "V36177" "V36178" "V36179" "V36180" "V36181" "V36182" "V36183" "V36184" "V36185" "V36186" "V36187" "V36188" "V36189" "V36190" "V36191" "V36192" "V36193" "V36194" "V36195" "V36196" "V36197" "V36198" "V36199" "V36200" "V36201" "V36202" "V36203" "V36204" "V36205" "V36206" "V36207" "V36208" "V36209" "V36210" "V36211" "V36212" "V36213" "V36214" "V36215" "V36216" "V36217" "V36218" "V36219" "V36220" "V36221" "V36222" "V36223" "V36224" "V36225" "V36226" "V36227" "V36228" "V36229" "V36230" "V36231" "V36232" "V36233" "V36234" "V36235" "V36236" "V36237" "V36238" "V36239" "V36240" "V36241" "V36242" "V36243" "V36244" "V36245" "V36246" "V36247" "V36248" "V36249" "V36250" "V36251" "V36252" "V36253" "V36254" "V36255" "V36256" "V36257" "V36258" "V36259" "V36260" "V36261" "V36262" "V36263" "V36264" "V36265" "V36266" "V36267" "V36268" "V36269" "V36270" "V36271" "V36272" "V36273" "V36274" "V36275" "V36276" "V36277" "V36278" "V36279" "V36280" "V36281" "V36282" "V36283" "V36284" "V36285" "V36286" "V36287" "V36288" "V36289" "V36290" "V36291" "V36292" "V36293" "V36294" "V36295" "V36296" "V36297" "V36298" "V36299" "V36300" "V36301" "V36302" "V36303" "V36304" "V36305" "V36306" "V36307" "V36308" "V36309" "V36310" "V36311" "V36312" "V36313" "V36314" "V36315" "V36316" "V36317" "V36318" "V36319" "V36320" "V36321" "V36322" "V36323" "V36324" "V36325" "V36326" "V36327" "V36328" "V36329" "V36330" "V36331" "V36332" "V36333" "V36334" "V36335" "V36336" "V36337" "V36338" "V36339" "V36340" "V36341" "V36342" "V36343" "V36344" "V36345" "V36346" "V36347" "V36348" "V36349" "V36350" "V36351" "V36352" "V36353" "V36354" "V36355" "V36356" "V36357" "V36358" "V36359" "V36360" "V36361" "V36362" "V36363" "V36364" "V36365" "V36366" "V36367" "V36368" "V36369" "V36370" "V36371" "V36372" "V36373" "V36374" "V36375" "V36376" "V36377" "V36378" "V36379" "V36380" "V36381" "V36382" "V36383" "V36384" "V36385" "V36386" "V36387" "V36388" "V36389" "V36390" "V36391" "V36392" "V36393" "V36394" "V36395" "V36396" "V36397" "V36398" "V36399" "V36400" "V36401" "V36402" "V36403" "V36404" "V36405" "V36406" "V36407" "V36408" "V36409" "V36410" "V36411" "V36412" "V36413" "V36414" "V36415" "V36416" "V36417" "V36418" "V36419" "V36420" "V36421" "V36422" "V36423" "V36424" "V36425" "V36426" "V36427" "V36428" "V36429" "V36430" "V36431" "V36432" "V36433" "V36434" "V36435" "V36436" "V36437" "V36438" "V36439" "V36440" "V36441" "V36442" "V36443" "V36444" "V36445" "V36446" "V36447" "V36448" "V36449" "V36450" "V36451" "V36452" "V36453" "V36454" "V36455" "V36456" "V36457" "V36458" "V36459" "V36460" "V36461" "V36462" "V36463" "V36464" "V36465" "V36466" "V36467" "V36468" "V36469" "V36470" "V36471" "V36472" "V36473" "V36474" "V36475" "V36476" "V36477" "V36478" "V36479" "V36480" "V36481" "V36482" "V36483" "V36484" "V36485" "V36486" "V36487" "V36488" "V36489" "V36490" "V36491" "V36492" "V36493" "V36494" "V36495" "V36496" "V36497" "V36498" "V36499" "V36500" "V36501" "V36502" "V36503" "V36504" "V36505" "V36506" "V36507" "V36508" "V36509" "V36510" "V36511" "V36512" "V36513" "V36514" "V36515" "V36516" "V36517" "V36518" "V36519" "V36520" "V36521" "V36522" "V36523" "V36524" "V36525" "V36526" "V36527" "V36528" "V36529" "V36530" "V36531" "V36532" "V36533" "V36534" "V36535" "V36536" "V36537" "V36538" "V36539" "V36540" "V36541" "V36542" "V36543" "V36544" "V36545" "V36546" "V36547" "V36548" "V36549" "V36550" "V36551" "V36552" "V36553" "V36554" "V36555" "V36556" "V36557" "V36558" "V36559" "V36560" "V36561" "V36562" "V36563" "V36564" "V36565" "V36566" "V36567" "V36568" "V36569" "V36570" "V36571" "V36572" "V36573" "V36574" "V36575" "V36576" "V36577" "V36578" "V36579" "V36580" "V36581" "V36582" "V36583" "V36584" "V36585" "V36586" "V36587" "V36588" "V36589" "V36590" "V36591" "V36592" "V36593" "V36594" "V36595" "V36596" "V36597" "V36598" "V36599" "V36600" "V36601" "V36602" "V36603" "V36604" "V36605" "V36606" "V36607" "V36608" "V36609" "V36610" "V36611" "V36612" "V36613" "V36614" "V36615" "V36616" "V36617" "V36618" "V36619" "V36620" "V36621" "V36622" "V36623" "V36624" "V36625" "V36626" "V36627" "V36628" "V36629" "V36630" "V36631" "V36632" "V36633" "V36634" "V36635" "V36636" "V36637" "V36638" "V36639" "V36640" "V36641" "V36642" "V36643" "V36644" "V36645" "V36646" "V36647" "V36648" "V36649" "V36650" "V36651" "V36652" "V36653" "V36654" "V36655" "V36656" "V36657" "V36658" "V36659" "V36660" "V36661" "V36662" "V36663" "V36664" "V36665" "V36666" "V36667" "V36668" "V36669" "V36670" "V36671" "V36672" "V36673" "V36674" "V36675" "V36676" "V36677" "V36678" "V36679" "V36680" "V36681" "V36682" "V36683" "V36684" "V36685" "V36686" "V36687" "V36688" "V36689" "V36690" "V36691" "V36692" "V36693" "V36694" "V36695" "V36696" "V36697" "V36698" "V36699" "V36700" "V36701" "V36702" "V36703" "V36704" "V36705" "V36706" "V36707" "V36708" "V36709" "V36710" "V36711" "V36712" "V36713" "V36714" "V36715" "V36716" "V36717" "V36718" "V36719" "V36720" "V36721" "V36722" "V36723" "V36724" "V36725" "V36726" "V36727" "V36728" "V36729" "V36730" "V36731" "V36732" "V36733" "V36734" "V36735" "V36736" "V36737" "V36738" "V36739" "V36740" "V36741" "V36742" "V36743" "V36744" "V36745" "V36746" "V36747" "V36748" "V36749" "V36750" "V36751" "V36752" "V36753" "V36754" "V36755" "V36756" "V36757" "V36758" "V36759" "V36760" "V36761" "V36762" "V36763" "V36764" "V36765" "V36766" "V36767" "V36768" "V36769" "V36770" "V36771" "V36772" "V36773" "V36774" "V36775" "V36776" "V36777" "V36778" "V36779" "V36780" "V36781" "V36782" "V36783" "V36784" "V36785" "V36786" "V36787" "V36788" "V36789" "V36790" "V36791" "V36792" "V36793" "V36794" "V36795" "V36796" "V36797" "V36798" "V36799" "V36800" "V36801" "V36802" "V36803" "V36804" "V36805" "V36806" "V36807" "V36808" "V36809" "V36810" "V36811" "V36812" "V36813" "V36814" "V36815" "V36816" "V36817" "V36818" "V36819" "V36820" "V36821" "V36822" "V36823" "V36824" "V36825" "V36826" "V36827" "V36828" "V36829" "V36830" "V36831" "V36832" "V36833" "V36834" "V36835" "V36836" "V36837" "V36838" "V36839" "V36840" "V36841" "V36842" "V36843" "V36844" "V36845" "V36846" "V36847" "V36848" "V36849" "V36850" "V36851" "V36852" "V36853" "V36854" "V36855" "V36856" "V36857" "V36858" "V36859" "V36860" "V36861" "V36862" "V36863" "V36864" "V36865" "V36866" "V36867" "V36868" "V36869" "V36870" "V36871" "V36872" "V36873" "V36874" "V36875" "V36876" "V36877" "V36878" "V36879" "V36880" "V36881" "V36882" "V36883" "V36884" "V36885" "V36886" "V36887" "V36888" "V36889" "V36890" "V36891" "V36892" "V36893" "V36894" "V36895" "V36896" "V36897" "V36898" "V36899" "V36900" "V36901" "V36902" "V36903" "V36904" "V36905" "V36906" "V36907" "V36908" "V36909" "V36910" "V36911" "V36912" "V36913" "V36914" "V36915" "V36916" "V36917" "V36918" "V36919" "V36920" "V36921" "V36922" "V36923" "V36924" "V36925" "V36926" "V36927" "V36928" "V36929" "V36930" "V36931" "V36932" "V36933" "V36934" "V36935" "V36936" "V36937" "V36938" "V36939" "V36940" "V36941" "V36942" "V36943" "V36944" "V36945" "V36946" "V36947" "V36948" "V36949" "V36950" "V36951" "V36952" "V36953" "V36954" "V36955" "V36956" "V36957" "V36958" "V36959" "V36960" "V36961" "V36962" "V36963" "V36964" "V36965" "V36966" "V36967" "V36968" "V36969" "V36970" "V36971" "V36972" "V36973" "V36974" "V36975" "V36976" "V36977" "V36978" "V36979" "V36980" "V36981" "V36982" "V36983" "V36984" "V36985" "V36986" "V36987" "V36988" "V36989" "V36990" "V36991" "V36992" "V36993" "V36994" "V36995" "V36996" "V36997" "V36998" "V36999" "V37000" "V37001" "V37002" "V37003" "V37004" "V37005" "V37006" "V37007" "V37008" "V37009" "V37010" "V37011" "V37012" "V37013" "V37014" "V37015" "V37016" "V37017" "V37018" "V37019" "V37020" "V37021" "V37022" "V37023" "V37024" "V37025" "V37026" "V37027" "V37028" "V37029" "V37030" "V37031" "V37032" "V37033" "V37034" "V37035" "V37036" "V37037" "V37038" "V37039" "V37040" "V37041" "V37042" "V37043" "V37044" "V37045" "V37046" "V37047" "V37048" "V37049" "V37050" "V37051" "V37052" "V37053" "V37054" "V37055" "V37056" "V37057" "V37058" "V37059" "V37060" "V37061" "V37062" "V37063" "V37064" "V37065" "V37066" "V37067" "V37068" "V37069" "V37070" "V37071" "V37072" "V37073" "V37074" "V37075" "V37076" "V37077" "V37078" "V37079" "V37080" "V37081" "V37082" "V37083" "V37084" "V37085" "V37086" "V37087" "V37088" "V37089" "V37090" "V37091" "V37092" "V37093" "V37094" "V37095" "V37096" "V37097" "V37098" "V37099" "V37100" "V37101" "V37102" "V37103" "V37104" "V37105" "V37106" "V37107" "V37108" "V37109" "V37110" "V37111" "V37112" "V37113" "V37114" "V37115" "V37116" "V37117" "V37118" "V37119" "V37120" "V37121" "V37122" "V37123" "V37124" "V37125" "V37126" "V37127" "V37128" "V37129" "V37130" "V37131" "V37132" "V37133" "V37134" "V37135" "V37136" "V37137" "V37138" "V37139" "V37140" "V37141" "V37142" "V37143" "V37144" "V37145" "V37146" "V37147" "V37148" "V37149" "V37150" "V37151" "V37152" "V37153" "V37154" "V37155" "V37156" "V37157" "V37158" "V37159" "V37160" "V37161" "V37162" "V37163" "V37164" "V37165" "V37166" "V37167" "V37168" "V37169" "V37170" "V37171" "V37172" "V37173" "V37174" "V37175" "V37176" "V37177" "V37178" "V37179" "V37180" "V37181" "V37182" "V37183" "V37184" "V37185" "V37186" "V37187" "V37188" "V37189" "V37190" "V37191" "V37192" "V37193" "V37194" "V37195" "V37196" "V37197" "V37198" "V37199" "V37200" "V37201" "V37202" "V37203" "V37204" "V37205" "V37206" "V37207" "V37208" "V37209" "V37210" "V37211" "V37212" "V37213" "V37214" "V37215" "V37216" "V37217" "V37218" "V37219" "V37220" "V37221" "V37222" "V37223" "V37224" "V37225" "V37226" "V37227" "V37228" "V37229" "V37230" "V37231" "V37232" "V37233" "V37234" "V37235" "V37236" "V37237" "V37238" "V37239" "V37240" "V37241" "V37242" "V37243" "V37244" "V37245" "V37246" "V37247" "V37248" "V37249" "V37250" "V37251" "V37252" "V37253" "V37254" "V37255" "V37256" "V37257" "V37258" "V37259" "V37260" "V37261" "V37262" "V37263" "V37264" "V37265" "V37266" "V37267" "V37268" "V37269" "V37270" "V37271" "V37272" "V37273" "V37274" "V37275" "V37276" "V37277" "V37278" "V37279" "V37280" "V37281" "V37282" "V37283" "V37284" "V37285" "V37286" "V37287" "V37288" "V37289" "V37290" "V37291" "V37292" "V37293" "V37294" "V37295" "V37296" "V37297" "V37298" "V37299" "V37300" "V37301" "V37302" "V37303" "V37304" "V37305" "V37306" "V37307" "V37308" "V37309" "V37310" "V37311" "V37312" "V37313" "V37314" "V37315" "V37316" "V37317" "V37318" "V37319" "V37320" "V37321" "V37322" "V37323" "V37324" "V37325" "V37326" "V37327" "V37328" "V37329" "V37330" "V37331" "V37332" "V37333" "V37334" "V37335" "V37336" "V37337" "V37338" "V37339" "V37340" "V37341" "V37342" "V37343" "V37344" "V37345" "V37346" "V37347" "V37348" "V37349" "V37350" "V37351" "V37352" "V37353" "V37354" "V37355" "V37356" "V37357" "V37358" "V37359" "V37360" "V37361" "V37362" "V37363" "V37364" "V37365" "V37366" "V37367" "V37368" "V37369" "V37370" "V37371" "V37372" "V37373" "V37374" "V37375" "V37376" "V37377" "V37378" "V37379" "V37380" "V37381" "V37382" "V37383" "V37384" "V37385" "V37386" "V37387" "V37388" "V37389" "V37390" "V37391" "V37392" "V37393" "V37394" "V37395" "V37396" "V37397" "V37398" "V37399" "V37400" "V37401" "V37402" "V37403" "V37404" "V37405" "V37406" "V37407" "V37408" "V37409" "V37410" "V37411" "V37412" "V37413" "V37414" "V37415" "V37416" "V37417" "V37418" "V37419" "V37420" "V37421" "V37422" "V37423" "V37424" "V37425" "V37426" "V37427" "V37428" "V37429" "V37430" "V37431" "V37432" "V37433" "V37434" "V37435" "V37436" "V37437" "V37438" "V37439" "V37440" "V37441" "V37442" "V37443" "V37444" "V37445" "V37446" "V37447" "V37448" "V37449" "V37450" "V37451" "V37452" "V37453" "V37454" "V37455" "V37456" "V37457" "V37458" "V37459" "V37460" "V37461" "V37462" "V37463" "V37464" "V37465" "V37466" "V37467" "V37468" "V37469" "V37470" "V37471" "V37472" "V37473" "V37474" "V37475" "V37476" "V37477" "V37478" "V37479" "V37480" "V37481" "V37482" "V37483" "V37484" "V37485" "V37486" "V37487" "V37488" "V37489" "V37490" "V37491" "V37492" "V37493" "V37494" "V37495" "V37496" "V37497" "V37498" "V37499" "V37500" "V37501" "V37502" "V37503" "V37504" "V37505" "V37506" "V37507" "V37508" "V37509" "V37510" "V37511" "V37512" "V37513" "V37514" "V37515" "V37516" "V37517" "V37518" "V37519" "V37520" "V37521" "V37522" "V37523" "V37524" "V37525" "V37526" "V37527" "V37528" "V37529" "V37530" "V37531" "V37532" "V37533" "V37534" "V37535" "V37536" "V37537" "V37538" "V37539" "V37540" "V37541" "V37542" "V37543" "V37544" "V37545" "V37546" "V37547" "V37548" "V37549" "V37550" "V37551" "V37552" "V37553" "V37554" "V37555" "V37556" "V37557" "V37558" "V37559" "V37560" "V37561" "V37562" "V37563" "V37564" "V37565" "V37566" "V37567" "V37568" "V37569" "V37570" "V37571" "V37572" "V37573" "V37574" "V37575" "V37576" "V37577" "V37578" "V37579" "V37580" "V37581" "V37582" "V37583" "V37584" "V37585" "V37586" "V37587" "V37588" "V37589" "V37590" "V37591" "V37592" "V37593" "V37594" "V37595" "V37596" "V37597" "V37598" "V37599" "V37600" "V37601" "V37602" "V37603" "V37604" "V37605" "V37606" "V37607" "V37608" "V37609" "V37610" "V37611" "V37612" "V37613" "V37614" "V37615" "V37616" "V37617" "V37618" "V37619" "V37620" "V37621" "V37622" "V37623" "V37624" "V37625" "V37626" "V37627" "V37628" "V37629" "V37630" "V37631" "V37632" "V37633" "V37634" "V37635" "V37636" "V37637" "V37638" "V37639" "V37640" "V37641" "V37642" "V37643" "V37644" "V37645" "V37646" "V37647" "V37648" "V37649" "V37650" "V37651" "V37652" "V37653" "V37654" "V37655" "V37656" "V37657" "V37658" "V37659" "V37660" "V37661" "V37662" "V37663" "V37664" "V37665" "V37666" "V37667" "V37668" "V37669" "V37670" "V37671" "V37672" "V37673" "V37674" "V37675" "V37676" "V37677" "V37678" "V37679" "V37680" "V37681" "V37682" "V37683" "V37684" "V37685" "V37686" "V37687" "V37688" "V37689" "V37690" "V37691" "V37692" "V37693" "V37694" "V37695" "V37696" "V37697" "V37698" "V37699" "V37700" "V37701" "V37702" "V37703" "V37704" "V37705" "V37706" "V37707" "V37708" "V37709" "V37710" "V37711" "V37712" "V37713" "V37714" "V37715" "V37716" "V37717" "V37718" "V37719" "V37720" "V37721" "V37722" "V37723" "V37724" "V37725" "V37726" "V37727" "V37728" "V37729" "V37730" "V37731" "V37732" "V37733" "V37734" "V37735" "V37736" "V37737" "V37738" "V37739" "V37740" "V37741" "V37742" "V37743" "V37744" "V37745" "V37746" "V37747" "V37748" "V37749" "V37750" "V37751" "V37752" "V37753" "V37754" "V37755" "V37756" "V37757" "V37758" "V37759" "V37760" "V37761" "V37762" "V37763" "V37764" "V37765" "V37766" "V37767" "V37768" "V37769" "V37770" "V37771" "V37772" "V37773" "V37774" "V37775" "V37776" "V37777" "V37778" "V37779" "V37780" "V37781" "V37782" "V37783" "V37784" "V37785" "V37786" "V37787" "V37788" "V37789" "V37790" "V37791" "V37792" "V37793" "V37794" "V37795" "V37796" "V37797" "V37798" "V37799" "V37800" "V37801" "V37802" "V37803" "V37804" "V37805" "V37806" "V37807" "V37808" "V37809" "V37810" "V37811" "V37812" "V37813" "V37814" "V37815" "V37816" "V37817" "V37818" "V37819" "V37820" "V37821" "V37822" "V37823" "V37824" "V37825" "V37826" "V37827" "V37828" "V37829" "V37830" "V37831" "V37832" "V37833" "V37834" "V37835" "V37836" "V37837" "V37838" "V37839" "V37840" "V37841" "V37842" "V37843" "V37844" "V37845" "V37846" "V37847" "V37848" "V37849" "V37850" "V37851" "V37852" "V37853" "V37854" "V37855" "V37856" "V37857" "V37858" "V37859" "V37860" "V37861" "V37862" "V37863" "V37864" "V37865" "V37866" "V37867" "V37868" "V37869" "V37870" "V37871" "V37872" "V37873" "V37874" "V37875" "V37876" "V37877" "V37878" "V37879" "V37880" "V37881" "V37882" "V37883" "V37884" "V37885" "V37886" "V37887" "V37888" "V37889" "V37890" "V37891" "V37892" "V37893" "V37894" "V37895" "V37896" "V37897" "V37898" "V37899" "V37900" "V37901" "V37902" "V37903" "V37904" "V37905" "V37906" "V37907" "V37908" "V37909" "V37910" "V37911" "V37912" "V37913" "V37914" "V37915" "V37916" "V37917" "V37918" "V37919" "V37920" "V37921" "V37922" "V37923" "V37924" "V37925" "V37926" "V37927" "V37928" "V37929" "V37930" "V37931" "V37932" "V37933" "V37934" "V37935" "V37936" "V37937" "V37938" "V37939" "V37940" "V37941" "V37942" "V37943" "V37944" "V37945" "V37946" "V37947" "V37948" "V37949" "V37950" "V37951" "V37952" "V37953" "V37954" "V37955" "V37956" "V37957" "V37958" "V37959" "V37960" "V37961" "V37962" "V37963" "V37964" "V37965" "V37966" "V37967" "V37968" "V37969" "V37970" "V37971" "V37972" "V37973" "V37974" "V37975" "V37976" "V37977" "V37978" "V37979" "V37980" "V37981" "V37982" "V37983" "V37984" "V37985" "V37986" "V37987" "V37988" "V37989" "V37990" "V37991" "V37992" "V37993" "V37994" "V37995" "V37996" "V37997" "V37998" "V37999" "V38000" "V38001" "V38002" "V38003" "V38004" "V38005" "V38006" "V38007" "V38008" "V38009" "V38010" "V38011" "V38012" "V38013" "V38014" "V38015" "V38016" "V38017" "V38018" "V38019" "V38020" "V38021" "V38022" "V38023" "V38024" "V38025" "V38026" "V38027" "V38028" "V38029" "V38030" "V38031" "V38032" "V38033" "V38034" "V38035" "V38036" "V38037" "V38038" "V38039" "V38040" "V38041" "V38042" "V38043" "V38044" "V38045" "V38046" "V38047" "V38048" "V38049" "V38050" "V38051" "V38052" "V38053" "V38054" "V38055" "V38056" "V38057" "V38058" "V38059" "V38060" "V38061" "V38062" "V38063" "V38064" "V38065" "V38066" "V38067" "V38068" "V38069" "V38070" "V38071" "V38072" "V38073" "V38074" "V38075" "V38076" "V38077" "V38078" "V38079" "V38080" "V38081" "V38082" "V38083" "V38084" "V38085" "V38086" "V38087" "V38088" "V38089" "V38090" "V38091" "V38092" "V38093" "V38094" "V38095" "V38096" "V38097" "V38098" "V38099" "V38100" "V38101" "V38102" "V38103" "V38104" "V38105" "V38106" "V38107" "V38108" "V38109" "V38110" "V38111" "V38112" "V38113" "V38114" "V38115" "V38116" "V38117" "V38118" "V38119" "V38120" "V38121" "V38122" "V38123" "V38124" "V38125" "V38126" "V38127" "V38128" "V38129" "V38130" "V38131" "V38132" "V38133" "V38134" "V38135" "V38136" "V38137" "V38138" "V38139" "V38140" "V38141" "V38142" "V38143" "V38144" "V38145" "V38146" "V38147" "V38148" "V38149" "V38150" "V38151" "V38152" "V38153" "V38154" "V38155" "V38156" "V38157" "V38158" "V38159" "V38160" "V38161" "V38162" "V38163" "V38164" "V38165" "V38166" "V38167" "V38168" "V38169" "V38170" "V38171" "V38172" "V38173" "V38174" "V38175" "V38176" "V38177" "V38178" "V38179" "V38180" "V38181" "V38182" "V38183" "V38184" "V38185" "V38186" "V38187" "V38188" "V38189" "V38190" "V38191" "V38192" "V38193" "V38194" "V38195" "V38196" "V38197" "V38198" "V38199" "V38200" "V38201" "V38202" "V38203" "V38204" "V38205" "V38206" "V38207" "V38208" "V38209" "V38210" "V38211" "V38212" "V38213" "V38214" "V38215" "V38216" "V38217" "V38218" "V38219" "V38220" "V38221" "V38222" "V38223" "V38224" "V38225" "V38226" "V38227" "V38228" "V38229" "V38230" "V38231" "V38232" "V38233" "V38234" "V38235" "V38236" "V38237" "V38238" "V38239" "V38240" "V38241" "V38242" "V38243" "V38244" "V38245" "V38246" "V38247" "V38248" "V38249" "V38250" "V38251" "V38252" "V38253" "V38254" "V38255" "V38256" "V38257" "V38258" "V38259" "V38260" "V38261" "V38262" "V38263" "V38264" "V38265" "V38266" "V38267" "V38268" "V38269" "V38270" "V38271" "V38272" "V38273" "V38274" "V38275" "V38276" "V38277" "V38278" "V38279" "V38280" "V38281" "V38282" "V38283" "V38284" "V38285" "V38286" "V38287" "V38288" "V38289" "V38290" "V38291" "V38292" "V38293" "V38294" "V38295" "V38296" "V38297" "V38298" "V38299" "V38300" "V38301" "V38302" "V38303" "V38304" "V38305" "V38306" "V38307" "V38308" "V38309" "V38310" "V38311" "V38312" "V38313" "V38314" "V38315" "V38316" "V38317" "V38318" "V38319" "V38320" "V38321" "V38322" "V38323" "V38324" "V38325" "V38326" "V38327" "V38328" "V38329" "V38330" "V38331" "V38332" "V38333" "V38334" "V38335" "V38336" "V38337" "V38338" "V38339" "V38340" "V38341" "V38342" "V38343" "V38344" "V38345" "V38346" "V38347" "V38348" "V38349" "V38350" "V38351" "V38352" "V38353" "V38354" "V38355" "V38356" "V38357" "V38358" "V38359" "V38360" "V38361" "V38362" "V38363" "V38364" "V38365" "V38366" "V38367" "V38368" "V38369" "V38370" "V38371" "V38372" "V38373" "V38374" "V38375" "V38376" "V38377" "V38378" "V38379" "V38380" "V38381" "V38382" "V38383" "V38384" "V38385" "V38386" "V38387" "V38388" "V38389" "V38390" "V38391" "V38392" "V38393" "V38394" "V38395" "V38396" "V38397" "V38398" "V38399" "V38400" "V38401" "V38402" "V38403" "V38404" "V38405" "V38406" "V38407" "V38408" "V38409" "V38410" "V38411" "V38412" "V38413" "V38414" "V38415" "V38416" "V38417" "V38418" "V38419" "V38420" "V38421" "V38422" "V38423" "V38424" "V38425" "V38426" "V38427" "V38428" "V38429" "V38430" "V38431" "V38432" "V38433" "V38434" "V38435" "V38436" "V38437" "V38438" "V38439" "V38440" "V38441" "V38442" "V38443" "V38444" "V38445" "V38446" "V38447" "V38448" "V38449" "V38450" "V38451" "V38452" "V38453" "V38454" "V38455" "V38456" "V38457" "V38458" "V38459" "V38460" "V38461" "V38462" "V38463" "V38464" "V38465" "V38466" "V38467" "V38468" "V38469" "V38470" "V38471" "V38472" "V38473" "V38474" "V38475" "V38476" "V38477" "V38478" "V38479" "V38480" "V38481" "V38482" "V38483" "V38484" "V38485" "V38486" "V38487" "V38488" "V38489" "V38490" "V38491" "V38492" "V38493" "V38494" "V38495" "V38496" "V38497" "V38498" "V38499" "V38500" "V38501" "V38502" "V38503" "V38504" "V38505" "V38506" "V38507" "V38508" "V38509" "V38510" "V38511" "V38512" "V38513" "V38514" "V38515" "V38516" "V38517" "V38518" "V38519" "V38520" "V38521" "V38522" "V38523" "V38524" "V38525" "V38526" "V38527" "V38528" "V38529" "V38530" "V38531" "V38532" "V38533" "V38534" "V38535" "V38536" "V38537" "V38538" "V38539" "V38540" "V38541" "V38542" "V38543" "V38544" "V38545" "V38546" "V38547" "V38548" "V38549" "V38550" "V38551" "V38552" "V38553" "V38554" "V38555" "V38556" "V38557" "V38558" "V38559" "V38560" "V38561" "V38562" "V38563" "V38564" "V38565" "V38566" "V38567" "V38568" "V38569" "V38570" "V38571" "V38572" "V38573" "V38574" "V38575" "V38576" "V38577" "V38578" "V38579" "V38580" "V38581" "V38582" "V38583" "V38584" "V38585" "V38586" "V38587" "V38588" "V38589" "V38590" "V38591" "V38592" "V38593" "V38594" "V38595" "V38596" "V38597" "V38598" "V38599" "V38600" "V38601" "V38602" "V38603" "V38604" "V38605" "V38606" "V38607" "V38608" "V38609" "V38610" "V38611" "V38612" "V38613" "V38614" "V38615" "V38616" "V38617" "V38618" "V38619" "V38620" "V38621" "V38622" "V38623" "V38624" "V38625" "V38626" "V38627" "V38628" "V38629" "V38630" "V38631" "V38632" "V38633" "V38634" "V38635" "V38636" "V38637" "V38638" "V38639" "V38640" "V38641" "V38642" "V38643" "V38644" "V38645" "V38646" "V38647" "V38648" "V38649" "V38650" "V38651" "V38652" "V38653" "V38654" "V38655" "V38656" "V38657" "V38658" "V38659" "V38660" "V38661" "V38662" "V38663" "V38664" "V38665" "V38666" "V38667" "V38668" "V38669" "V38670" "V38671" "V38672" "V38673" "V38674" "V38675" "V38676" "V38677" "V38678" "V38679" "V38680" "V38681" "V38682" "V38683" "V38684" "V38685" "V38686" "V38687" "V38688" "V38689" "V38690" "V38691" "V38692" "V38693" "V38694" "V38695" "V38696" "V38697" "V38698" "V38699" "V38700" "V38701" "V38702" "V38703" "V38704" "V38705" "V38706" "V38707" "V38708" "V38709" "V38710" "V38711" "V38712" "V38713" "V38714" "V38715" "V38716" "V38717" "V38718" "V38719" "V38720" "V38721" "V38722" "V38723" "V38724" "V38725" "V38726" "V38727" "V38728" "V38729" "V38730" "V38731" "V38732" "V38733" "V38734" "V38735" "V38736" "V38737" "V38738" "V38739" "V38740" "V38741" "V38742" "V38743" "V38744" "V38745" "V38746" "V38747" "V38748" "V38749" "V38750" "V38751" "V38752" "V38753" "V38754" "V38755" "V38756" "V38757" "V38758" "V38759" "V38760" "V38761" "V38762" "V38763" "V38764" "V38765" "V38766" "V38767" "V38768" "V38769" "V38770" "V38771" "V38772" "V38773" "V38774" "V38775" "V38776" "V38777" "V38778" "V38779" "V38780" "V38781" "V38782" "V38783" "V38784" "V38785" "V38786" "V38787" "V38788" "V38789" "V38790" "V38791" "V38792" "V38793" "V38794" "V38795" "V38796" "V38797" "V38798" "V38799" "V38800" "V38801" "V38802" "V38803" "V38804" "V38805" "V38806" "V38807" "V38808" "V38809" "V38810" "V38811" "V38812" "V38813" "V38814" "V38815" "V38816" "V38817" "V38818" "V38819" "V38820" "V38821" "V38822" "V38823" "V38824" "V38825" "V38826" "V38827" "V38828" "V38829" "V38830" "V38831" "V38832" "V38833" "V38834" "V38835" "V38836" "V38837" "V38838" "V38839" "V38840" "V38841" "V38842" "V38843" "V38844" "V38845" "V38846" "V38847" "V38848" "V38849" "V38850" "V38851" "V38852" "V38853" "V38854" "V38855" "V38856" "V38857" "V38858" "V38859" "V38860" "V38861" "V38862" "V38863" "V38864" "V38865" "V38866" "V38867" "V38868" "V38869" "V38870" "V38871" "V38872" "V38873" "V38874" "V38875" "V38876" "V38877" "V38878" "V38879" "V38880" "V38881" "V38882" "V38883" "V38884" "V38885" "V38886" "V38887" "V38888" "V38889" "V38890" "V38891" "V38892" "V38893" "V38894" "V38895" "V38896" "V38897" "V38898" "V38899" "V38900" "V38901" "V38902" "V38903" "V38904" "V38905" "V38906" "V38907" "V38908" "V38909" "V38910" "V38911" "V38912" "V38913" "V38914" "V38915" "V38916" "V38917" "V38918" "V38919" "V38920" "V38921" "V38922" "V38923" "V38924" "V38925" "V38926" "V38927" "V38928" "V38929" "V38930" "V38931" "V38932" "V38933" "V38934" "V38935" "V38936" "V38937" "V38938" "V38939" "V38940" "V38941" "V38942" "V38943" "V38944" "V38945" "V38946" "V38947" "V38948" "V38949" "V38950" "V38951" "V38952" "V38953" "V38954" "V38955" "V38956" "V38957" "V38958" "V38959" "V38960" "V38961" "V38962" "V38963" "V38964" "V38965" "V38966" "V38967" "V38968" "V38969" "V38970" "V38971" "V38972" "V38973" "V38974" "V38975" "V38976" "V38977" "V38978" "V38979" "V38980" "V38981" "V38982" "V38983" "V38984" "V38985" "V38986" "V38987" "V38988" "V38989" "V38990" "V38991" "V38992" "V38993" "V38994" "V38995" "V38996" "V38997" "V38998" "V38999" "V39000" "V39001" "V39002" "V39003" "V39004" "V39005" "V39006" "V39007" "V39008" "V39009" "V39010" "V39011" "V39012" "V39013" "V39014" "V39015" "V39016" "V39017" "V39018" "V39019" "V39020" "V39021" "V39022" "V39023" "V39024" "V39025" "V39026" "V39027" "V39028" "V39029" "V39030" "V39031" "V39032" "V39033" "V39034" "V39035" "V39036" "V39037" "V39038" "V39039" "V39040" "V39041" "V39042" "V39043" "V39044" "V39045" "V39046" "V39047" "V39048" "V39049" "V39050" "V39051" "V39052" "V39053" "V39054" "V39055" "V39056" "V39057" "V39058" "V39059" "V39060" "V39061" "V39062" "V39063" "V39064" "V39065" "V39066" "V39067" "V39068" "V39069" "V39070" "V39071" "V39072" "V39073" "V39074" "V39075" "V39076" "V39077" "V39078" "V39079" "V39080" "V39081" "V39082" "V39083" "V39084" "V39085" "V39086" "V39087" "V39088" "V39089" "V39090" "V39091" "V39092" "V39093" "V39094" "V39095" "V39096" "V39097" "V39098" "V39099" "V39100" "V39101" "V39102" "V39103" "V39104" "V39105" "V39106" "V39107" "V39108" "V39109" "V39110" "V39111" "V39112" "V39113" "V39114" "V39115" "V39116" "V39117" "V39118" "V39119" "V39120" "V39121" "V39122" "V39123" "V39124" "V39125" "V39126" "V39127" "V39128" "V39129" "V39130" "V39131" "V39132" "V39133" "V39134" "V39135" "V39136" "V39137" "V39138" "V39139" "V39140" "V39141" "V39142" "V39143" "V39144" "V39145" "V39146" "V39147" "V39148" "V39149" "V39150" "V39151" "V39152" "V39153" "V39154" "V39155" "V39156" "V39157" "V39158" "V39159" "V39160" "V39161" "V39162" "V39163" "V39164" "V39165" "V39166" "V39167" "V39168" "V39169" "V39170" "V39171" "V39172" "V39173" "V39174" "V39175" "V39176" "V39177" "V39178" "V39179" "V39180" "V39181" "V39182" "V39183" "V39184" "V39185" "V39186" "V39187" "V39188" "V39189" "V39190" "V39191" "V39192" "V39193" "V39194" "V39195" "V39196" "V39197" "V39198" "V39199" "V39200" "V39201" "V39202" "V39203" "V39204" "V39205" "V39206" "V39207" "V39208" "V39209" "V39210" "V39211" "V39212" "V39213" "V39214" "V39215" "V39216" "V39217" "V39218" "V39219" "V39220" "V39221" "V39222" "V39223" "V39224" "V39225" "V39226" "V39227" "V39228" "V39229" "V39230" "V39231" "V39232" "V39233" "V39234" "V39235" "V39236" "V39237" "V39238" "V39239" "V39240" "V39241" "V39242" "V39243" "V39244" "V39245" "V39246" "V39247" "V39248" "V39249" "V39250" "V39251" "V39252" "V39253" "V39254" "V39255" "V39256" "V39257" "V39258" "V39259" "V39260" "V39261" "V39262" "V39263" "V39264" "V39265" "V39266" "V39267" "V39268" "V39269" "V39270" "V39271" "V39272" "V39273" "V39274" "V39275" "V39276" "V39277" "V39278" "V39279" "V39280" "V39281" "V39282" "V39283" "V39284" "V39285" "V39286" "V39287" "V39288" "V39289" "V39290" "V39291" "V39292" "V39293" "V39294" "V39295" "V39296" "V39297" "V39298" "V39299" "V39300" "V39301" "V39302" "V39303" "V39304" "V39305" "V39306" "V39307" "V39308" "V39309" "V39310" "V39311" "V39312" "V39313" "V39314" "V39315" "V39316" "V39317" "V39318" "V39319" "V39320" "V39321" "V39322" "V39323" "V39324" "V39325" "V39326" "V39327" "V39328" "V39329" "V39330" "V39331" "V39332" "V39333" "V39334" "V39335" "V39336" "V39337" "V39338" "V39339" "V39340" "V39341" "V39342" "V39343" "V39344" "V39345" "V39346" "V39347" "V39348" "V39349" "V39350" "V39351" "V39352" "V39353" "V39354" "V39355" "V39356" "V39357" "V39358" "V39359" "V39360" "V39361" "V39362" "V39363" "V39364" "V39365" "V39366" "V39367" "V39368" "V39369" "V39370" "V39371" "V39372" "V39373" "V39374" "V39375" "V39376" "V39377" "V39378" "V39379" "V39380" "V39381" "V39382" "V39383" "V39384" "V39385" "V39386" "V39387" "V39388" "V39389" "V39390" "V39391" "V39392" "V39393" "V39394" "V39395" "V39396" "V39397" "V39398" "V39399" "V39400" "V39401" "V39402" "V39403" "V39404" "V39405" "V39406" "V39407" "V39408" "V39409" "V39410" "V39411" "V39412" "V39413" "V39414" "V39415" "V39416" "V39417" "V39418" "V39419" "V39420" "V39421" "V39422" "V39423" "V39424" "V39425" "V39426" "V39427" "V39428" "V39429" "V39430" "V39431" "V39432" "V39433" "V39434" "V39435" "V39436" "V39437" "V39438" "V39439" "V39440" "V39441" "V39442" "V39443" "V39444" "V39445" "V39446" "V39447" "V39448" "V39449" "V39450" "V39451" "V39452" "V39453" "V39454" "V39455" "V39456" "V39457" "V39458" "V39459" "V39460" "V39461" "V39462" "V39463" "V39464" "V39465" "V39466" "V39467" "V39468" "V39469" "V39470" "V39471" "V39472" "V39473" "V39474" "V39475" "V39476" "V39477" "V39478" "V39479" "V39480" "V39481" "V39482" "V39483" "V39484" "V39485" "V39486" "V39487" "V39488" "V39489" "V39490" "V39491" "V39492" "V39493" "V39494" "V39495" "V39496" "V39497" "V39498" "V39499" "V39500" "V39501" "V39502" "V39503" "V39504" "V39505" "V39506" "V39507" "V39508" "V39509" "V39510" "V39511" "V39512" "V39513" "V39514" "V39515" "V39516" "V39517" "V39518" "V39519" "V39520" "V39521" "V39522" "V39523" "V39524" "V39525" "V39526" "V39527" "V39528" "V39529" "V39530" "V39531" "V39532" "V39533" "V39534" "V39535" "V39536" "V39537" "V39538" "V39539" "V39540" "V39541" "V39542" "V39543" "V39544" "V39545" "V39546" "V39547" "V39548" "V39549" "V39550" "V39551" "V39552" "V39553" "V39554" "V39555" "V39556" "V39557" "V39558" "V39559" "V39560" "V39561" "V39562" "V39563" "V39564" "V39565" "V39566" "V39567" "V39568" "V39569" "V39570" "V39571" "V39572" "V39573" "V39574" "V39575" "V39576" "V39577" "V39578" "V39579" "V39580" "V39581" "V39582" "V39583" "V39584" "V39585" "V39586" "V39587" "V39588" "V39589" "V39590" "V39591" "V39592" "V39593" "V39594" "V39595" "V39596" "V39597" "V39598" "V39599" "V39600" "V39601" "V39602" "V39603" "V39604" "V39605" "V39606" "V39607" "V39608" "V39609" "V39610" "V39611" "V39612" "V39613" "V39614" "V39615" "V39616" "V39617" "V39618" "V39619" "V39620" "V39621" "V39622" "V39623" "V39624" "V39625" "V39626" "V39627" "V39628" "V39629" "V39630" "V39631" "V39632" "V39633" "V39634" "V39635" "V39636" "V39637" "V39638" "V39639" "V39640" "V39641" "V39642" "V39643" "V39644" "V39645" "V39646" "V39647" "V39648" "V39649" "V39650" "V39651" "V39652" "V39653" "V39654" "V39655" "V39656" "V39657" "V39658" "V39659" "V39660" "V39661" "V39662" "V39663" "V39664" "V39665" "V39666" "V39667" "V39668" "V39669" "V39670" "V39671" "V39672" "V39673" "V39674" "V39675" "V39676" "V39677" "V39678" "V39679" "V39680" "V39681" "V39682" "V39683" "V39684" "V39685" "V39686" "V39687" "V39688" "V39689" "V39690" "V39691" "V39692" "V39693" "V39694" "V39695" "V39696" "V39697" "V39698" "V39699" "V39700" "V39701" "V39702" "V39703" "V39704" "V39705" "V39706" "V39707" "V39708" "V39709" "V39710" "V39711" "V39712" "V39713" "V39714" "V39715" "V39716" "V39717" "V39718" "V39719" "V39720" "V39721" "V39722" "V39723" "V39724" "V39725" "V39726" "V39727" "V39728" "V39729" "V39730" "V39731" "V39732" "V39733" "V39734" "V39735" "V39736" "V39737" "V39738" "V39739" "V39740" "V39741" "V39742" "V39743" "V39744" "V39745" "V39746" "V39747" "V39748" "V39749" "V39750" "V39751" "V39752" "V39753" "V39754" "V39755" "V39756" "V39757" "V39758" "V39759" "V39760" "V39761" "V39762" "V39763" "V39764" "V39765" "V39766" "V39767" "V39768" "V39769" "V39770" "V39771" "V39772" "V39773" "V39774" "V39775" "V39776" "V39777" "V39778" "V39779" "V39780" "V39781" "V39782" "V39783" "V39784" "V39785" "V39786" "V39787" "V39788" "V39789" "V39790" "V39791" "V39792" "V39793" "V39794" "V39795" "V39796" "V39797" "V39798" "V39799" "V39800" "V39801" "V39802" "V39803" "V39804" "V39805" "V39806" "V39807" "V39808" "V39809" "V39810" "V39811" "V39812" "V39813" "V39814" "V39815" "V39816" "V39817" "V39818" "V39819" "V39820" "V39821" "V39822" "V39823" "V39824" "V39825" "V39826" "V39827" "V39828" "V39829" "V39830" "V39831" "V39832" "V39833" "V39834" "V39835" "V39836" "V39837" "V39838" "V39839" "V39840" "V39841" "V39842" "V39843" "V39844" "V39845" "V39846" "V39847" "V39848" "V39849" "V39850" "V39851" "V39852" "V39853" "V39854" "V39855" "V39856" "V39857" "V39858" "V39859" "V39860" "V39861" "V39862" "V39863" "V39864" "V39865" "V39866" "V39867" "V39868" "V39869" "V39870" "V39871" "V39872" "V39873" "V39874" "V39875" "V39876" "V39877" "V39878" "V39879" "V39880" "V39881" "V39882" "V39883" "V39884" "V39885" "V39886" "V39887" "V39888" "V39889" "V39890" "V39891" "V39892" "V39893" "V39894" "V39895" "V39896" "V39897" "V39898" "V39899" "V39900" "V39901" "V39902" "V39903" "V39904" "V39905" "V39906" "V39907" "V39908" "V39909" "V39910" "V39911" "V39912" "V39913" "V39914" "V39915" "V39916" "V39917" "V39918" "V39919" "V39920" "V39921" "V39922" "V39923" "V39924" "V39925" "V39926" "V39927" "V39928" "V39929" "V39930" "V39931" "V39932" "V39933" "V39934" "V39935" "V39936" "V39937" "V39938" "V39939" "V39940" "V39941" "V39942" "V39943" "V39944" "V39945" "V39946" "V39947" "V39948" "V39949" "V39950" "V39951" "V39952" "V39953" "V39954" "V39955" "V39956" "V39957" "V39958" "V39959" "V39960" "V39961" "V39962" "V39963" "V39964" "V39965" "V39966" "V39967" "V39968" "V39969" "V39970" "V39971" "V39972" "V39973" "V39974" "V39975" "V39976" "V39977" "V39978" "V39979" "V39980" "V39981" "V39982" "V39983" "V39984" "V39985" "V39986" "V39987" "V39988" "V39989" "V39990" "V39991" "V39992" "V39993" "V39994" "V39995" "V39996" "V39997" "V39998" "V39999" "V40000" "V40001" "V40002" "V40003" "V40004" "V40005" "V40006" "V40007" "V40008" "V40009" "V40010" "V40011" "V40012" "V40013" "V40014" "V40015" "V40016" "V40017" "V40018" "V40019" "V40020" "V40021" "V40022" "V40023" "V40024" "V40025" "V40026" "V40027" "V40028" "V40029" "V40030" "V40031" "V40032" "V40033" "V40034" "V40035" "V40036" "V40037" "V40038" "V40039" "V40040" "V40041" "V40042" "V40043" "V40044" "V40045" "V40046" "V40047" "V40048" "V40049" "V40050" "V40051" "V40052" "V40053" "V40054" "V40055" "V40056" "V40057" "V40058" "V40059" "V40060" "V40061" "V40062" "V40063" "V40064" "V40065" "V40066" "V40067" "V40068" "V40069" "V40070" "V40071" "V40072" "V40073" "V40074" "V40075" "V40076" "V40077" "V40078" "V40079" "V40080" "V40081" "V40082" "V40083" "V40084" "V40085" "V40086" "V40087" "V40088" "V40089" "V40090" "V40091" "V40092" "V40093" "V40094" "V40095" "V40096" "V40097" "V40098" "V40099" "V40100" "V40101" "V40102" "V40103" "V40104" "V40105" "V40106" "V40107" "V40108" "V40109" "V40110" "V40111" "V40112" "V40113" "V40114" "V40115" "V40116" "V40117" "V40118" "V40119" "V40120" "V40121" "V40122" "V40123" "V40124" "V40125" "V40126" "V40127" "V40128" "V40129" "V40130" "V40131" "V40132" "V40133" "V40134" "V40135" "V40136" "V40137" "V40138" "V40139" "V40140" "V40141" "V40142" "V40143" "V40144" "V40145" "V40146" "V40147" "V40148" "V40149" "V40150" "V40151" "V40152" "V40153" "V40154" "V40155" "V40156" "V40157" "V40158" "V40159" "V40160" "V40161" "V40162" "V40163" "V40164" "V40165" "V40166" "V40167" "V40168" "V40169" "V40170" "V40171" "V40172" "V40173" "V40174" "V40175" "V40176" "V40177" "V40178" "V40179" "V40180" "V40181" "V40182" "V40183" "V40184" "V40185" "V40186" "V40187" "V40188" "V40189" "V40190" "V40191" "V40192" "V40193" "V40194" "V40195" "V40196" "V40197" "V40198" "V40199" "V40200" "V40201" "V40202" "V40203" "V40204" "V40205" "V40206" "V40207" "V40208" "V40209" "V40210" "V40211" "V40212" "V40213" "V40214" "V40215" "V40216" "V40217" "V40218" "V40219" "V40220" "V40221" "V40222" "V40223" "V40224" "V40225" "V40226" "V40227" "V40228" "V40229" "V40230" "V40231" "V40232" "V40233" "V40234" "V40235" "V40236" "V40237" "V40238" "V40239" "V40240" "V40241" "V40242" "V40243" "V40244" "V40245" "V40246" "V40247" "V40248" "V40249" "V40250" "V40251" "V40252" "V40253" "V40254" "V40255" "V40256" "V40257" "V40258" "V40259" "V40260" "V40261" "V40262" "V40263" "V40264" "V40265" "V40266" "V40267" "V40268" "V40269" "V40270" "V40271" "V40272" "V40273" "V40274" "V40275" "V40276" "V40277" "V40278" "V40279" "V40280" "V40281" "V40282" "V40283" "V40284" "V40285" "V40286" "V40287" "V40288" "V40289" "V40290" "V40291" "V40292" "V40293" "V40294" "V40295" "V40296" "V40297" "V40298" "V40299" "V40300" "V40301" "V40302" "V40303" "V40304" "V40305" "V40306" "V40307" "V40308" "V40309" "V40310" "V40311" "V40312" "V40313" "V40314" "V40315" "V40316" "V40317" "V40318" "V40319" "V40320" "V40321" "V40322" "V40323" "V40324" "V40325" "V40326" "V40327" "V40328" "V40329" "V40330" "V40331" "V40332" "V40333" "V40334" "V40335" "V40336" "V40337" "V40338" "V40339" "V40340" "V40341" "V40342" "V40343" "V40344" "V40345" "V40346" "V40347" "V40348" "V40349" "V40350" "V40351" "V40352" "V40353" "V40354" "V40355" "V40356" "V40357" "V40358" "V40359" "V40360" "V40361" "V40362" "V40363" "V40364" "V40365" "V40366" "V40367" "V40368" "V40369" "V40370" "V40371" "V40372" "V40373" "V40374" "V40375" "V40376" "V40377" "V40378" "V40379" "V40380" "V40381" "V40382" "V40383" "V40384" "V40385" "V40386" "V40387" "V40388" "V40389" "V40390" "V40391" "V40392" "V40393" "V40394" "V40395" "V40396" "V40397" "V40398" "V40399" "V40400" "V40401" "V40402" "V40403" "V40404" "V40405" "V40406" "V40407" "V40408" "V40409" "V40410" "V40411" "V40412" "V40413" "V40414" "V40415" "V40416" "V40417" "V40418" "V40419" "V40420" "V40421" "V40422" "V40423" "V40424" "V40425" "V40426" "V40427" "V40428" "V40429" "V40430" "V40431" "V40432" "V40433" "V40434" "V40435" "V40436" "V40437" "V40438" "V40439" "V40440" "V40441" "V40442" "V40443" "V40444" "V40445" "V40446" "V40447" "V40448" "V40449" "V40450" "V40451" "V40452" "V40453" "V40454" "V40455" "V40456" "V40457" "V40458" "V40459" "V40460" "V40461" "V40462" "V40463" "V40464" "V40465" "V40466" "V40467" "V40468" "V40469" "V40470" "V40471" "V40472" "V40473" "V40474" "V40475" "V40476" "V40477" "V40478" "V40479" "V40480" "V40481" "V40482" "V40483" "V40484" "V40485" "V40486" "V40487" "V40488" "V40489" "V40490" "V40491" "V40492" "V40493" "V40494" "V40495" "V40496" "V40497" "V40498" "V40499" "V40500" "V40501" "V40502" "V40503" "V40504" "V40505" "V40506" "V40507" "V40508" "V40509" "V40510" "V40511" "V40512" "V40513" "V40514" "V40515" "V40516" "V40517" "V40518" "V40519" "V40520" "V40521" "V40522" "V40523" "V40524" "V40525" "V40526" "V40527" "V40528" "V40529" "V40530" "V40531" "V40532" "V40533" "V40534" "V40535" "V40536" "V40537" "V40538" "V40539" "V40540" "V40541" "V40542" "V40543" "V40544" "V40545" "V40546" "V40547" "V40548" "V40549" "V40550" "V40551" "V40552" "V40553" "V40554" "V40555" "V40556" "V40557" "V40558" "V40559" "V40560" "V40561" "V40562" "V40563" "V40564" "V40565" "V40566" "V40567" "V40568" "V40569" "V40570" "V40571" "V40572" "V40573" "V40574" "V40575" "V40576" "V40577" "V40578" "V40579" "V40580" "V40581" "V40582" "V40583" "V40584" "V40585" "V40586" "V40587" "V40588" "V40589" "V40590" "V40591" "V40592" "V40593" "V40594" "V40595" "V40596" "V40597" "V40598" "V40599" "V40600" "V40601" "V40602" "V40603" "V40604" "V40605" "V40606" "V40607" "V40608" "V40609" "V40610" "V40611" "V40612" "V40613" "V40614" "V40615" "V40616" "V40617" "V40618" "V40619" "V40620" "V40621" "V40622" "V40623" "V40624" "V40625" "V40626" "V40627" "V40628" "V40629" "V40630" "V40631" "V40632" "V40633" "V40634" "V40635" "V40636" "V40637" "V40638" "V40639" "V40640" "V40641" "V40642" "V40643" "V40644" "V40645" "V40646" "V40647" "V40648" "V40649" "V40650" "V40651" "V40652" "V40653" "V40654" "V40655" "V40656" "V40657" "V40658" "V40659" "V40660" "V40661" "V40662" "V40663" "V40664" "V40665" "V40666" "V40667" "V40668" "V40669" "V40670" "V40671" "V40672" "V40673" "V40674" "V40675" "V40676" "V40677" "V40678" "V40679" "V40680" "V40681" "V40682" "V40683" "V40684" "V40685" "V40686" "V40687" "V40688" "V40689" "V40690" "V40691" "V40692" "V40693" "V40694" "V40695" "V40696" "V40697" "V40698" "V40699" "V40700" "V40701" "V40702" "V40703" "V40704" "V40705" "V40706" "V40707" "V40708" "V40709" "V40710" "V40711" "V40712" "V40713" "V40714" "V40715" "V40716" "V40717" "V40718" "V40719" "V40720" "V40721" "V40722" "V40723" "V40724" "V40725" "V40726" "V40727" "V40728" "V40729" "V40730" "V40731" "V40732" "V40733" "V40734" "V40735" "V40736" "V40737" "V40738" "V40739" "V40740" "V40741" "V40742" "V40743" "V40744" "V40745" "V40746" "V40747" "V40748" "V40749" "V40750" "V40751" "V40752" "V40753" "V40754" "V40755" "V40756" "V40757" "V40758" "V40759" "V40760" "V40761" "V40762" "V40763" "V40764" "V40765" "V40766" "V40767" "V40768" "V40769" "V40770" "V40771" "V40772" "V40773" "V40774" "V40775" "V40776" "V40777" "V40778" "V40779" "V40780" "V40781" "V40782" "V40783" "V40784" "V40785" "V40786" "V40787" "V40788" "V40789" "V40790" "V40791" "V40792" "V40793" "V40794" "V40795" "V40796" "V40797" "V40798" "V40799" "V40800" "V40801" "V40802" "V40803" "V40804" "V40805" "V40806" "V40807" "V40808" "V40809" "V40810" "V40811" "V40812" "V40813" "V40814" "V40815" "V40816" "V40817" "V40818" "V40819" "V40820" "V40821" "V40822" "V40823" "V40824" "V40825" "V40826" "V40827" "V40828" "V40829" "V40830" "V40831" "V40832" "V40833" "V40834" "V40835" "V40836" "V40837" "V40838" "V40839" "V40840" "V40841" "V40842" "V40843" "V40844" "V40845" "V40846" "V40847" "V40848" "V40849" "V40850" "V40851" "V40852" "V40853" "V40854" "V40855" "V40856" "V40857" "V40858" "V40859" "V40860" "V40861" "V40862" "V40863" "V40864" "V40865" "V40866" "V40867" "V40868" "V40869" "V40870" "V40871" "V40872" "V40873" "V40874" "V40875" "V40876" "V40877" "V40878" "V40879" "V40880" "V40881" "V40882" "V40883" "V40884" "V40885" "V40886" "V40887" "V40888" "V40889" "V40890" "V40891" "V40892" "V40893" "V40894" "V40895" "V40896" "V40897" "V40898" "V40899" "V40900" "V40901" "V40902" "V40903" "V40904" "V40905" "V40906" "V40907" "V40908" "V40909" "V40910" "V40911" "V40912" "V40913" "V40914" "V40915" "V40916" "V40917" "V40918" "V40919" "V40920" "V40921" "V40922" "V40923" "V40924" "V40925" "V40926" "V40927" "V40928" "V40929" "V40930" "V40931" "V40932" "V40933" "V40934" "V40935" "V40936" "V40937" "V40938" "V40939" "V40940" "V40941" "V40942" "V40943" "V40944" "V40945" "V40946" "V40947" "V40948" "V40949" "V40950" "V40951" "V40952" "V40953" "V40954" "V40955" "V40956" "V40957" "V40958" "V40959" "V40960" "V40961" "V40962" "V40963" "V40964" "V40965" "V40966" "V40967" "V40968" "V40969" "V40970" "V40971" "V40972" "V40973" "V40974" "V40975" "V40976" "V40977" "V40978" "V40979" "V40980" "V40981" "V40982" "V40983" "V40984" "V40985" "V40986" "V40987" "V40988" "V40989" "V40990" "V40991" "V40992" "V40993" "V40994" "V40995" "V40996" "V40997" "V40998" "V40999" "V41000" "V41001" "V41002" "V41003" "V41004" "V41005" "V41006" "V41007" "V41008" "V41009" "V41010" "V41011" "V41012" "V41013" "V41014" "V41015" "V41016" "V41017" "V41018" "V41019" "V41020" "V41021" "V41022" "V41023" "V41024" "V41025" "V41026" "V41027" "V41028" "V41029" "V41030" "V41031" "V41032" "V41033" "V41034" "V41035" "V41036" "V41037" "V41038" "V41039" "V41040" "V41041" "V41042" "V41043" "V41044" "V41045" "V41046" "V41047" "V41048" "V41049" "V41050" "V41051" "V41052" "V41053" "V41054" "V41055" "V41056" "V41057" "V41058" "V41059" "V41060" "V41061" "V41062" "V41063" "V41064" "V41065" "V41066" "V41067" "V41068" "V41069" "V41070" "V41071" "V41072" "V41073" "V41074" "V41075" "V41076" "V41077" "V41078" "V41079" "V41080" "V41081" "V41082" "V41083" "V41084" "V41085" "V41086" "V41087" "V41088" "V41089" "V41090" "V41091" "V41092" "V41093" "V41094" "V41095" "V41096" "V41097" "V41098" "V41099" "V41100" "V41101" "V41102" "V41103" "V41104" "V41105" "V41106" "V41107" "V41108" "V41109" "V41110" "V41111" "V41112" "V41113" "V41114" "V41115" "V41116" "V41117" "V41118" "V41119" "V41120" "V41121" "V41122" "V41123" "V41124" "V41125" "V41126" "V41127" "V41128" "V41129" "V41130" "V41131" "V41132" "V41133" "V41134" "V41135" "V41136" "V41137" "V41138" "V41139" "V41140" "V41141" "V41142" "V41143" "V41144" "V41145" "V41146" "V41147" "V41148" "V41149" "V41150" "V41151" "V41152" "V41153" "V41154" "V41155" "V41156" "V41157" "V41158" "V41159" "V41160" "V41161" "V41162" "V41163" "V41164" "V41165" "V41166" "V41167" "V41168" "V41169" "V41170" "V41171" "V41172" "V41173" "V41174" "V41175" "V41176" "V41177" "V41178" "V41179" "V41180" "V41181" "V41182" "V41183" "V41184" "V41185" "V41186" "V41187" "V41188" "V41189" "V41190" "V41191" "V41192" "V41193" "V41194" "V41195" "V41196" "V41197" "V41198" "V41199" "V41200" "V41201" "V41202" "V41203" "V41204" "V41205" "V41206" "V41207" "V41208" "V41209" "V41210" "V41211" "V41212" "V41213" "V41214" "V41215" "V41216" "V41217" "V41218" "V41219" "V41220" "V41221" "V41222" "V41223" "V41224" "V41225" "V41226" "V41227" "V41228" "V41229" "V41230" "V41231" "V41232" "V41233" "V41234" "V41235" "V41236" "V41237" "V41238" "V41239" "V41240" "V41241" "V41242" "V41243" "V41244" "V41245" "V41246" "V41247" "V41248" "V41249" "V41250" "V41251" "V41252" "V41253" "V41254" "V41255" "V41256" "V41257" "V41258" "V41259" "V41260" "V41261" "V41262" "V41263" "V41264" "V41265" "V41266" "V41267" "V41268" "V41269" "V41270" "V41271" "V41272" "V41273" "V41274" "V41275" "V41276" "V41277" "V41278" "V41279" "V41280" "V41281" "V41282" "V41283" "V41284" "V41285" "V41286" "V41287" "V41288" "V41289" "V41290" "V41291" "V41292" "V41293" "V41294" "V41295" "V41296" "V41297" "V41298" "V41299" "V41300" "V41301" "V41302" "V41303" "V41304" "V41305" "V41306" "V41307" "V41308" "V41309" "V41310" "V41311" "V41312" "V41313" "V41314" "V41315" "V41316" "V41317" "V41318" "V41319" "V41320" "V41321" "V41322" "V41323" "V41324" "V41325" "V41326" "V41327" "V41328" "V41329" "V41330" "V41331" "V41332" "V41333" "V41334" "V41335" "V41336" "V41337" "V41338" "V41339" "V41340" "V41341" "V41342" "V41343" "V41344" "V41345" "V41346" "V41347" "V41348" "V41349" "V41350" "V41351" "V41352" "V41353" "V41354" "V41355" "V41356" "V41357" "V41358" "V41359" "V41360" "V41361" "V41362" "V41363" "V41364" "V41365" "V41366" "V41367" "V41368" "V41369" "V41370" "V41371" "V41372" "V41373" "V41374" "V41375" "V41376" "V41377" "V41378" "V41379" "V41380" "V41381" "V41382" "V41383" "V41384" "V41385" "V41386" "V41387" "V41388" "V41389" "V41390" "V41391" "V41392" "V41393" "V41394" "V41395" "V41396" "V41397" "V41398" "V41399" "V41400" "V41401" "V41402" "V41403" "V41404" "V41405" "V41406" "V41407" "V41408" "V41409" "V41410" "V41411" "V41412" "V41413" "V41414" "V41415" "V41416" "V41417" "V41418" "V41419" "V41420" "V41421" "V41422" "V41423" "V41424" "V41425" "V41426" "V41427" "V41428" "V41429" "V41430" "V41431" "V41432" "V41433" "V41434" "V41435" "V41436" "V41437" "V41438" "V41439" "V41440" "V41441" "V41442" "V41443" "V41444" "V41445" "V41446" "V41447" "V41448" "V41449" "V41450" "V41451" "V41452" "V41453" "V41454" "V41455" "V41456" "V41457" "V41458" "V41459" "V41460" "V41461" "V41462" "V41463" "V41464" "V41465" "V41466" "V41467" "V41468" "V41469" "V41470" "V41471" "V41472" "V41473" "V41474" "V41475" "V41476" "V41477" "V41478" "V41479" "V41480" "V41481" "V41482" "V41483" "V41484" "V41485" "V41486" "V41487" "V41488" "V41489" "V41490" "V41491" "V41492" "V41493" "V41494" "V41495" "V41496" "V41497" "V41498" "V41499" "V41500" "V41501" "V41502" "V41503" "V41504" "V41505" "V41506" "V41507" "V41508" "V41509" "V41510" "V41511" "V41512" "V41513" "V41514" "V41515" "V41516" "V41517" "V41518" "V41519" "V41520" "V41521" "V41522" "V41523" "V41524" "V41525" "V41526" "V41527" "V41528" "V41529" "V41530" "V41531" "V41532" "V41533" "V41534" "V41535" "V41536" "V41537" "V41538" "V41539" "V41540" "V41541" "V41542" "V41543" "V41544" "V41545" "V41546" "V41547" "V41548" "V41549" "V41550" "V41551" "V41552" "V41553" "V41554" "V41555" "V41556" "V41557" "V41558" "V41559" "V41560" "V41561" "V41562" "V41563" "V41564" "V41565" "V41566" "V41567" "V41568" "V41569" "V41570" "V41571" "V41572" "V41573" "V41574" "V41575" "V41576" "V41577" "V41578" "V41579" "V41580" "V41581" "V41582" "V41583" "V41584" "V41585" "V41586" "V41587" "V41588" "V41589" "V41590" "V41591" "V41592" "V41593" "V41594" "V41595" "V41596" "V41597" "V41598" "V41599" "V41600" "V41601" "V41602" "V41603" "V41604" "V41605" "V41606" "V41607" "V41608" "V41609" "V41610" "V41611" "V41612" "V41613" "V41614" "V41615" "V41616" "V41617" "V41618" "V41619" "V41620" "V41621" "V41622" "V41623" "V41624" "V41625" "V41626" "V41627" "V41628" "V41629" "V41630" "V41631" "V41632" "V41633" "V41634" "V41635" "V41636" "V41637" "V41638" "V41639" "V41640" "V41641" "V41642" "V41643" "V41644" "V41645" "V41646" "V41647" "V41648" "V41649" "V41650" "V41651" "V41652" "V41653" "V41654" "V41655" "V41656" "V41657" "V41658" "V41659" "V41660" "V41661" "V41662" "V41663" "V41664" "V41665" "V41666" "V41667" "V41668" "V41669" "V41670" "V41671" "V41672" "V41673" "V41674" "V41675" "V41676" "V41677" "V41678" "V41679" "V41680" "V41681" "V41682" "V41683" "V41684" "V41685" "V41686" "V41687" "V41688" "V41689" "V41690" "V41691" "V41692" "V41693" "V41694" "V41695" "V41696" "V41697" "V41698" "V41699" "V41700" "V41701" "V41702" "V41703" "V41704" "V41705" "V41706" "V41707" "V41708" "V41709" "V41710" "V41711" "V41712" "V41713" "V41714" "V41715" "V41716" "V41717" "V41718" "V41719" "V41720" "V41721" "V41722" "V41723" "V41724" "V41725" "V41726" "V41727" "V41728" "V41729" "V41730" "V41731" "V41732" "V41733" "V41734" "V41735" "V41736" "V41737" "V41738" "V41739" "V41740" "V41741" "V41742" "V41743" "V41744" "V41745" "V41746" "V41747" "V41748" "V41749" "V41750" "V41751" "V41752" "V41753" "V41754" "V41755" "V41756" "V41757" "V41758" "V41759" "V41760" "V41761" "V41762" "V41763" "V41764" "V41765" "V41766" "V41767" "V41768" "V41769" "V41770" "V41771" "V41772" "V41773" "V41774" "V41775" "V41776" "V41777" "V41778" "V41779" "V41780" "V41781" "V41782" "V41783" "V41784" "V41785" "V41786" "V41787" "V41788" "V41789" "V41790" "V41791" "V41792" "V41793" "V41794" "V41795" "V41796" "V41797" "V41798" "V41799" "V41800" "V41801" "V41802" "V41803" "V41804" "V41805" "V41806" "V41807" "V41808" "V41809" "V41810" "V41811" "V41812" "V41813" "V41814" "V41815" "V41816" "V41817" "V41818" "V41819" "V41820" "V41821" "V41822" "V41823" "V41824" "V41825" "V41826" "V41827" "V41828" "V41829" "V41830" "V41831" "V41832" "V41833" "V41834" "V41835" "V41836" "V41837" "V41838" "V41839" "V41840" "V41841" "V41842" "V41843" "V41844" "V41845" "V41846" "V41847" "V41848" "V41849" "V41850" "V41851" "V41852" "V41853" "V41854" "V41855" "V41856" "V41857" "V41858" "V41859" "V41860" "V41861" "V41862" "V41863" "V41864" "V41865" "V41866" "V41867" "V41868" "V41869" "V41870" "V41871" "V41872" "V41873" "V41874" "V41875" "V41876" "V41877" "V41878" "V41879" "V41880" "V41881" "V41882" "V41883" "V41884" "V41885" "V41886" "V41887" "V41888" "V41889" "V41890" "V41891" "V41892" "V41893" "V41894" "V41895" "V41896" "V41897" "V41898" "V41899" "V41900" "V41901" "V41902" "V41903" "V41904" "V41905" "V41906" "V41907" "V41908" "V41909" "V41910" "V41911" "V41912" "V41913" "V41914" "V41915" "V41916" "V41917" "V41918" "V41919" "V41920" "V41921" "V41922" "V41923" "V41924" "V41925" "V41926" "V41927" "V41928" "V41929" "V41930" "V41931" "V41932" "V41933" "V41934" "V41935" "V41936" "V41937" "V41938" "V41939" "V41940" "V41941" "V41942" "V41943" "V41944" "V41945" "V41946" "V41947" "V41948" "V41949" "V41950" "V41951" "V41952" "V41953" "V41954" "V41955" "V41956" "V41957" "V41958" "V41959" "V41960" "V41961" "V41962" "V41963" "V41964" "V41965" "V41966" "V41967" "V41968" "V41969" "V41970" "V41971" "V41972" "V41973" "V41974" "V41975" "V41976" "V41977" "V41978" "V41979" "V41980" "V41981" "V41982" "V41983" "V41984" "V41985" "V41986" "V41987" "V41988" "V41989" "V41990" "V41991" "V41992" "V41993" "V41994" "V41995" "V41996" "V41997" "V41998" "V41999" "V42000" "V42001" "V42002" "V42003" "V42004" "V42005" "V42006" "V42007" "V42008" "V42009" "V42010" "V42011" "V42012" "V42013" "V42014" "V42015" "V42016" "V42017" "V42018" "V42019" "V42020" "V42021" "V42022" "V42023" "V42024" "V42025" "V42026" "V42027" "V42028" "V42029" "V42030" "V42031" "V42032" "V42033" "V42034" "V42035" "V42036" "V42037" "V42038" "V42039" "V42040" "V42041" "V42042" "V42043" "V42044" "V42045" "V42046" "V42047" "V42048" "V42049" "V42050" "V42051" "V42052" "V42053" "V42054" "V42055" "V42056" "V42057" "V42058" "V42059" "V42060" "V42061" "V42062" "V42063" "V42064" "V42065" "V42066" "V42067" "V42068" "V42069" "V42070" "V42071" "V42072" "V42073" "V42074" "V42075" "V42076" "V42077" "V42078" "V42079" "V42080" "V42081" "V42082" "V42083" "V42084" "V42085" "V42086" "V42087" "V42088" "V42089" "V42090" "V42091" "V42092" "V42093" "V42094" "V42095" "V42096" "V42097" "V42098" "V42099" "V42100" "V42101" "V42102" "V42103" "V42104" "V42105" "V42106" "V42107" "V42108" "V42109" "V42110" "V42111" "V42112" "V42113" "V42114" "V42115" "V42116" "V42117" "V42118" "V42119" "V42120" "V42121" "V42122" "V42123" "V42124" "V42125" "V42126" "V42127" "V42128" "V42129" "V42130" "V42131" "V42132" "V42133" "V42134" "V42135" "V42136" "V42137" "V42138" "V42139" "V42140" "V42141" "V42142" "V42143" "V42144" "V42145" "V42146" "V42147" "V42148" "V42149" "V42150" "V42151" "V42152" "V42153" "V42154" "V42155" "V42156" "V42157" "V42158" "V42159" "V42160" "V42161" "V42162" "V42163" "V42164" "V42165" "V42166" "V42167" "V42168" "V42169" "V42170" "V42171" "V42172" "V42173" "V42174" "V42175" "V42176" "V42177" "V42178" "V42179" "V42180" "V42181" "V42182" "V42183" "V42184" "V42185" "V42186" "V42187" "V42188" "V42189" "V42190" "V42191" "V42192" "V42193" "V42194" "V42195" "V42196" "V42197" "V42198" "V42199" "V42200" "V42201" "V42202" "V42203" "V42204" "V42205" "V42206" "V42207" "V42208" "V42209" "V42210" "V42211" "V42212" "V42213" "V42214" "V42215" "V42216" "V42217" "V42218" "V42219" "V42220" "V42221" "V42222" "V42223" "V42224" "V42225" "V42226" "V42227" "V42228" "V42229" "V42230" "V42231" "V42232" "V42233" "V42234" "V42235" "V42236" "V42237" "V42238" "V42239" "V42240" "V42241" "V42242" "V42243" "V42244" "V42245" "V42246" "V42247" "V42248" "V42249" "V42250" "V42251" "V42252" "V42253" "V42254" "V42255" "V42256" "V42257" "V42258" "V42259" "V42260" "V42261" "V42262" "V42263" "V42264" "V42265" "V42266" "V42267" "V42268" "V42269" "V42270" "V42271" "V42272" "V42273" "V42274" "V42275" "V42276" "V42277" "V42278" "V42279" "V42280" "V42281" "V42282" "V42283" "V42284" "V42285" "V42286" "V42287" "V42288" "V42289" "V42290" "V42291" "V42292" "V42293" "V42294" "V42295" "V42296" "V42297" "V42298" "V42299" "V42300" "V42301" "V42302" "V42303" "V42304" "V42305" "V42306" "V42307" "V42308" "V42309" "V42310" "V42311" "V42312" "V42313" "V42314" "V42315" "V42316" "V42317" "V42318" "V42319" "V42320" "V42321" "V42322" "V42323" "V42324" "V42325" "V42326" "V42327" "V42328" "V42329" "V42330" "V42331" "V42332" "V42333" "V42334" "V42335" "V42336" "V42337" "V42338" "V42339" "V42340" "V42341" "V42342" "V42343" "V42344" "V42345" "V42346" "V42347" "V42348" "V42349" "V42350" "V42351" "V42352" "V42353" "V42354" "V42355" "V42356" "V42357" "V42358" "V42359" "V42360" "V42361" "V42362" "V42363" "V42364" "V42365" "V42366" "V42367" "V42368" "V42369" "V42370" "V42371" "V42372" "V42373" "V42374" "V42375" "V42376" "V42377" "V42378" "V42379" "V42380" "V42381" "V42382" "V42383" "V42384" "V42385" "V42386" "V42387" "V42388" "V42389" "V42390" "V42391" "V42392" "V42393" "V42394" "V42395" "V42396" "V42397" "V42398" "V42399" "V42400" "V42401" "V42402" "V42403" "V42404" "V42405" "V42406" "V42407" "V42408" "V42409" "V42410" "V42411" "V42412" "V42413" "V42414" "V42415" "V42416" "V42417" "V42418" "V42419" "V42420" "V42421" "V42422" "V42423" "V42424" "V42425" "V42426" "V42427" "V42428" "V42429" "V42430" "V42431" "V42432" "V42433" "V42434" "V42435" "V42436" "V42437" "V42438" "V42439" "V42440" "V42441" "V42442" "V42443" "V42444" "V42445" "V42446" "V42447" "V42448" "V42449" "V42450" "V42451" "V42452" "V42453" "V42454" "V42455" "V42456" "V42457" "V42458" "V42459" "V42460" "V42461" "V42462" "V42463" "V42464" "V42465" "V42466" "V42467" "V42468" "V42469" "V42470" "V42471" "V42472" "V42473" "V42474" "V42475" "V42476" "V42477" "V42478" "V42479" "V42480" "V42481" "V42482" "V42483" "V42484" "V42485" "V42486" "V42487" "V42488" "V42489" "V42490" "V42491" "V42492" "V42493" "V42494" "V42495" "V42496" "V42497" "V42498" "V42499" "V42500" "V42501" "V42502" "V42503" "V42504" "V42505" "V42506" "V42507" "V42508" "V42509" "V42510" "V42511" "V42512" "V42513" "V42514" "V42515" "V42516" "V42517" "V42518" "V42519" "V42520" "V42521" "V42522" "V42523" "V42524" "V42525" "V42526" "V42527" "V42528" "V42529" "V42530" "V42531" "V42532" "V42533" "V42534" "V42535" "V42536" "V42537" "V42538" "V42539" "V42540" "V42541" "V42542" "V42543" "V42544" "V42545" "V42546" "V42547" "V42548" "V42549" "V42550" "V42551" "V42552" "V42553" "V42554" "V42555" "V42556" "V42557" "V42558" "V42559" "V42560" "V42561" "V42562" "V42563" "V42564" "V42565" "V42566" "V42567" "V42568" "V42569" "V42570" "V42571" "V42572" "V42573" "V42574" "V42575" "V42576" "V42577" "V42578" "V42579" "V42580" "V42581" "V42582" "V42583" "V42584" "V42585" "V42586" "V42587" "V42588" "V42589" "V42590" "V42591" "V42592" "V42593" "V42594" "V42595" "V42596" "V42597" "V42598" "V42599" "V42600" "V42601" "V42602" "V42603" "V42604" "V42605" "V42606" "V42607" "V42608" "V42609" "V42610" "V42611" "V42612" "V42613" "V42614" "V42615" "V42616" "V42617" "V42618" "V42619" "V42620" "V42621" "V42622" "V42623" "V42624" "V42625" "V42626" "V42627" "V42628" "V42629" "V42630" "V42631" "V42632" "V42633" "V42634" "V42635" "V42636" "V42637" "V42638" "V42639" "V42640" "V42641" "V42642" "V42643" "V42644" "V42645" "V42646" "V42647" "V42648" "V42649" "V42650" "V42651" "V42652" "V42653" "V42654" "V42655" "V42656" "V42657" "V42658" "V42659" "V42660" "V42661" "V42662" "V42663" "V42664" "V42665" "V42666" "V42667" "V42668" "V42669" "V42670" "V42671" "V42672" "V42673" "V42674" "V42675" "V42676" "V42677" "V42678" "V42679" "V42680" "V42681" "V42682" "V42683" "V42684" "V42685" "V42686" "V42687" "V42688" "V42689" "V42690" "V42691" "V42692" "V42693" "V42694" "V42695" "V42696" "V42697" "V42698" "V42699" "V42700" "V42701" "V42702" "V42703" "V42704" "V42705" "V42706" "V42707" "V42708" "V42709" "V42710" "V42711" "V42712" "V42713" "V42714" "V42715" "V42716" "V42717" "V42718" "V42719" "V42720" "V42721" "V42722" "V42723" "V42724" "V42725" "V42726" "V42727" "V42728" "V42729" "V42730" "V42731" "V42732" "V42733" "V42734" "V42735" "V42736" "V42737" "V42738" "V42739" "V42740" "V42741" "V42742" "V42743" "V42744" "V42745" "V42746" "V42747" "V42748" "V42749" "V42750" "V42751" "V42752" "V42753" "V42754" "V42755" "V42756" "V42757" "V42758" "V42759" "V42760" "V42761" "V42762" "V42763" "V42764" "V42765" "V42766" "V42767" "V42768" "V42769" "V42770" "V42771" "V42772" "V42773" "V42774" "V42775" "V42776" "V42777" "V42778" "V42779" "V42780" "V42781" "V42782" "V42783" "V42784" "V42785" "V42786" "V42787" "V42788" "V42789" "V42790" "V42791" "V42792" "V42793" "V42794" "V42795" "V42796" "V42797" "V42798" "V42799" "V42800" "V42801" "V42802" "V42803" "V42804" "V42805" "V42806" "V42807" "V42808" "V42809" "V42810" "V42811" "V42812" "V42813" "V42814" "V42815" "V42816" "V42817" "V42818" "V42819" "V42820" "V42821" "V42822" "V42823" "V42824" "V42825" "V42826" "V42827" "V42828" "V42829" "V42830" "V42831" "V42832" "V42833" "V42834" "V42835" "V42836" "V42837" "V42838" "V42839" "V42840" "V42841" "V42842" "V42843" "V42844" "V42845" "V42846" "V42847" "V42848" "V42849" "V42850" "V42851" "V42852" "V42853" "V42854" "V42855" "V42856" "V42857" "V42858" "V42859" "V42860" "V42861" "V42862" "V42863" "V42864" "V42865" "V42866" "V42867" "V42868" "V42869" "V42870" "V42871" "V42872" "V42873" "V42874" "V42875" "V42876" "V42877" "V42878" "V42879" "V42880" "V42881" "V42882" "V42883" "V42884" "V42885" "V42886" "V42887" "V42888" "V42889" "V42890" "V42891" "V42892" "V42893" "V42894" "V42895" "V42896" "V42897" "V42898" "V42899" "V42900" "V42901" "V42902" "V42903" "V42904" "V42905" "V42906" "V42907" "V42908" "V42909" "V42910" "V42911" "V42912" "V42913" "V42914" "V42915" "V42916" "V42917" "V42918" "V42919" "V42920" "V42921" "V42922" "V42923" "V42924" "V42925" "V42926" "V42927" "V42928" "V42929" "V42930" "V42931" "V42932" "V42933" "V42934" "V42935" "V42936" "V42937" "V42938" "V42939" "V42940" "V42941" "V42942" "V42943" "V42944" "V42945" "V42946" "V42947" "V42948" "V42949" "V42950" "V42951" "V42952" "V42953" "V42954" "V42955" "V42956" "V42957" "V42958" "V42959" "V42960" "V42961" "V42962" "V42963" "V42964" "V42965" "V42966" "V42967" "V42968" "V42969" "V42970" "V42971" "V42972" "V42973" "V42974" "V42975" "V42976" "V42977" "V42978" "V42979" "V42980" "V42981" "V42982" "V42983" "V42984" "V42985" "V42986" "V42987" "V42988" "V42989" "V42990" "V42991" "V42992" "V42993" "V42994" "V42995" "V42996" "V42997" "V42998" "V42999" "V43000" "V43001" "V43002" "V43003" "V43004" "V43005" "V43006" "V43007" "V43008" "V43009" "V43010" "V43011" "V43012" "V43013" "V43014" "V43015" "V43016" "V43017" "V43018" "V43019" "V43020" "V43021" "V43022" "V43023" "V43024" "V43025" "V43026" "V43027" "V43028" "V43029" "V43030" "V43031" "V43032" "V43033" "V43034" "V43035" "V43036" "V43037" "V43038" "V43039" "V43040" "V43041" "V43042" "V43043" "V43044" "V43045" "V43046" "V43047" "V43048" "V43049" "V43050" "V43051" "V43052" "V43053" "V43054" "V43055" "V43056" "V43057" "V43058" "V43059" "V43060" "V43061" "V43062" "V43063" "V43064" "V43065" "V43066" "V43067" "V43068" "V43069" "V43070" "V43071" "V43072" "V43073" "V43074" "V43075" "V43076" "V43077" "V43078" "V43079" "V43080" "V43081" "V43082" "V43083" "V43084" "V43085" "V43086" "V43087" "V43088" "V43089" "V43090" "V43091" "V43092" "V43093" "V43094" "V43095" "V43096" "V43097" "V43098" "V43099" "V43100" "V43101" "V43102" "V43103" "V43104" "V43105" "V43106" "V43107" "V43108" "V43109" "V43110" "V43111" "V43112" "V43113" "V43114" "V43115" "V43116" "V43117" "V43118" "V43119" "V43120" "V43121" "V43122" "V43123" "V43124" "V43125" "V43126" "V43127" "V43128" "V43129" "V43130" "V43131" "V43132" "V43133" "V43134" "V43135" "V43136" "V43137" "V43138" "V43139" "V43140" "V43141" "V43142" "V43143" "V43144" "V43145" "V43146" "V43147" "V43148" "V43149" "V43150" "V43151" "V43152" "V43153" "V43154" "V43155" "V43156" "V43157" "V43158" "V43159" "V43160" "V43161" "V43162" "V43163" "V43164" "V43165" "V43166" "V43167" "V43168" "V43169" "V43170" "V43171" "V43172" "V43173" "V43174" "V43175" "V43176" "V43177" "V43178" "V43179" "V43180" "V43181" "V43182" "V43183" "V43184" "V43185" "V43186" "V43187" "V43188" "V43189" "V43190" "V43191" "V43192" "V43193" "V43194" "V43195" "V43196" "V43197" "V43198" "V43199" "V43200" "V43201" "V43202" "V43203" "V43204" "V43205" "V43206" "V43207" "V43208" "V43209" "V43210" "V43211" "V43212" "V43213" "V43214" "V43215" "V43216" "V43217" "V43218" "V43219" "V43220" "V43221" "V43222" "V43223" "V43224" "V43225" "V43226" "V43227" "V43228" "V43229" "V43230" "V43231" "V43232" "V43233" "V43234" "V43235" "V43236" "V43237" "V43238" "V43239" "V43240" "V43241" "V43242" "V43243" "V43244" "V43245" "V43246" "V43247" "V43248" "V43249" "V43250" "V43251" "V43252" "V43253" "V43254" "V43255" "V43256" "V43257" "V43258" "V43259" "V43260" "V43261" "V43262" "V43263" "V43264" "V43265" "V43266" "V43267" "V43268" "V43269" "V43270" "V43271" "V43272" "V43273" "V43274" "V43275" "V43276" "V43277" "V43278" "V43279" "V43280" "V43281" "V43282" "V43283" "V43284" "V43285" "V43286" "V43287" "V43288" "V43289" "V43290" "V43291" "V43292" "V43293" "V43294" "V43295" "V43296" "V43297" "V43298" "V43299" "V43300" "V43301" "V43302" "V43303" "V43304" "V43305" "V43306" "V43307" "V43308" "V43309" "V43310" "V43311" "V43312" "V43313" "V43314" "V43315" "V43316" "V43317" "V43318" "V43319" "V43320" "V43321" "V43322" "V43323" "V43324" "V43325" "V43326" "V43327" "V43328" "V43329" "V43330" "V43331" "V43332" "V43333" "V43334" "V43335" "V43336" "V43337" "V43338" "V43339" "V43340" "V43341" "V43342" "V43343" "V43344" "V43345" "V43346" "V43347" "V43348" "V43349" "V43350" "V43351" "V43352" "V43353" "V43354" "V43355" "V43356" "V43357" "V43358" "V43359" "V43360" "V43361" "V43362" "V43363" "V43364" "V43365" "V43366" "V43367" "V43368" "V43369" "V43370" "V43371" "V43372" "V43373" "V43374" "V43375" "V43376" "V43377" "V43378" "V43379" "V43380" "V43381" "V43382" "V43383" "V43384" "V43385" "V43386" "V43387" "V43388" "V43389" "V43390" "V43391" "V43392" "V43393" "V43394" "V43395" "V43396" "V43397" "V43398" "V43399" "V43400" "V43401" "V43402" "V43403" "V43404" "V43405" "V43406" "V43407" "V43408" "V43409" "V43410" "V43411" "V43412" "V43413" "V43414" "V43415" "V43416" "V43417" "V43418" "V43419" "V43420" "V43421" "V43422" "V43423" "V43424" "V43425" "V43426" "V43427" "V43428" "V43429" "V43430" "V43431" "V43432" "V43433" "V43434" "V43435" "V43436" "V43437" "V43438" "V43439" "V43440" "V43441" "V43442" "V43443" "V43444" "V43445" "V43446" "V43447" "V43448" "V43449" "V43450" "V43451" "V43452" "V43453" "V43454" "V43455" "V43456" "V43457" "V43458" "V43459" "V43460" "V43461" "V43462" "V43463" "V43464" "V43465" "V43466" "V43467" "V43468" "V43469" "V43470" "V43471" "V43472" "V43473" "V43474" "V43475" "V43476" "V43477" "V43478" "V43479" "V43480" "V43481" "V43482" "V43483" "V43484" "V43485" "V43486" "V43487" "V43488" "V43489" "V43490" "V43491" "V43492" "V43493" "V43494" "V43495" "V43496" "V43497" "V43498" "V43499" "V43500" "V43501" "V43502" "V43503" "V43504" "V43505" "V43506" "V43507" "V43508" "V43509" "V43510" "V43511" "V43512" "V43513" "V43514" "V43515" "V43516" "V43517" "V43518" "V43519" "V43520" "V43521" "V43522" "V43523" "V43524" "V43525" "V43526" "V43527" "V43528" "V43529" "V43530" "V43531" "V43532" "V43533" "V43534" "V43535" "V43536" "V43537" "V43538" "V43539" "V43540" "V43541" "V43542" "V43543" "V43544" "V43545" "V43546" "V43547" "V43548" "V43549" "V43550" "V43551" "V43552" "V43553" "V43554" "V43555" "V43556" "V43557" "V43558" "V43559" "V43560" "V43561" "V43562" "V43563" "V43564" "V43565" "V43566" "V43567" "V43568" "V43569" "V43570" "V43571" "V43572" "V43573" "V43574" "V43575" "V43576" "V43577" "V43578" "V43579" "V43580" "V43581" "V43582" "V43583" "V43584" "V43585" "V43586" "V43587" "V43588" "V43589" "V43590" "V43591" "V43592" "V43593" "V43594" "V43595" "V43596" "V43597" "V43598" "V43599" "V43600" "V43601" "V43602" "V43603" "V43604" "V43605" "V43606" "V43607" "V43608" "V43609" "V43610" "V43611" "V43612" "V43613" "V43614" "V43615" "V43616" "V43617" "V43618" "V43619" "V43620" "V43621" "V43622" "V43623" "V43624" "V43625" "V43626" "V43627" "V43628" "V43629" "V43630" "V43631" "V43632" "V43633" "V43634" "V43635" "V43636" "V43637" "V43638" "V43639" "V43640" "V43641" "V43642" "V43643" "V43644" "V43645" "V43646" "V43647" "V43648" "V43649" "V43650" "V43651" "V43652" "V43653" "V43654" "V43655" "V43656" "V43657" "V43658" "V43659" "V43660" "V43661" "V43662" "V43663" "V43664" "V43665" "V43666" "V43667" "V43668" "V43669" "V43670" "V43671" "V43672" "V43673" "V43674" "V43675" "V43676" "V43677" "V43678" "V43679" "V43680" "V43681" "V43682" "V43683" "V43684" "V43685" "V43686" "V43687" "V43688" "V43689" "V43690" "V43691" "V43692" "V43693" "V43694" "V43695" "V43696" "V43697" "V43698" "V43699" "V43700" "V43701" "V43702" "V43703" "V43704" "V43705" "V43706" "V43707" "V43708" "V43709" "V43710" "V43711" "V43712" "V43713" "V43714" "V43715" "V43716" "V43717" "V43718" "V43719" "V43720" "V43721" "V43722" "V43723" "V43724" "V43725" "V43726" "V43727" "V43728" "V43729" "V43730" "V43731" "V43732" "V43733" "V43734" "V43735" "V43736" "V43737" "V43738" "V43739" "V43740" "V43741" "V43742" "V43743" "V43744" "V43745" "V43746" "V43747" "V43748" "V43749" "V43750" "V43751" "V43752" "V43753" "V43754" "V43755" "V43756" "V43757" "V43758" "V43759" "V43760" "V43761" "V43762" "V43763" "V43764" "V43765" "V43766" "V43767" "V43768" "V43769" "V43770" "V43771" "V43772" "V43773" "V43774" "V43775" "V43776" "V43777" "V43778" "V43779" "V43780" "V43781" "V43782" "V43783" "V43784" "V43785" "V43786" "V43787" "V43788" "V43789" "V43790" "V43791" "V43792" "V43793" "V43794" "V43795" "V43796" "V43797" "V43798" "V43799" "V43800" "V43801" "V43802" "V43803" "V43804" "V43805" "V43806" "V43807" "V43808" "V43809" "V43810" "V43811" "V43812" "V43813" "V43814" "V43815" "V43816" "V43817" "V43818" "V43819" "V43820" "V43821" "V43822" "V43823" "V43824" "V43825" "V43826" "V43827" "V43828" "V43829" "V43830" "V43831" "V43832" "V43833" "V43834" "V43835" "V43836" "V43837" "V43838" "V43839" "V43840" "V43841" "V43842" "V43843" "V43844" "V43845" "V43846" "V43847" "V43848" "V43849" "V43850" "V43851" "V43852" "V43853" "V43854" "V43855" "V43856" "V43857" "V43858" "V43859" "V43860" "V43861" "V43862" "V43863" "V43864" "V43865" "V43866" "V43867" "V43868" "V43869" "V43870" "V43871" "V43872" "V43873" "V43874" "V43875" "V43876" "V43877" "V43878" "V43879" "V43880" "V43881" "V43882" "V43883" "V43884" "V43885" "V43886" "V43887" "V43888" "V43889" "V43890" "V43891" "V43892" "V43893" "V43894" "V43895" "V43896" "V43897" "V43898" "V43899" "V43900" "V43901" "V43902" "V43903" "V43904" "V43905" "V43906" "V43907" "V43908" "V43909" "V43910" "V43911" "V43912" "V43913" "V43914" "V43915" "V43916" "V43917" "V43918" "V43919" "V43920" "V43921" "V43922" "V43923" "V43924" "V43925" "V43926" "V43927" "V43928" "V43929" "V43930" "V43931" "V43932" "V43933" "V43934" "V43935" "V43936" "V43937" "V43938" "V43939" "V43940" "V43941" "V43942" "V43943" "V43944" "V43945" "V43946" "V43947" "V43948" "V43949" "V43950" "V43951" "V43952" "V43953" "V43954" "V43955" "V43956" "V43957" "V43958" "V43959" "V43960" "V43961" "V43962" "V43963" "V43964" "V43965" "V43966" "V43967" "V43968" "V43969" "V43970" "V43971" "V43972" "V43973" "V43974" "V43975" "V43976" "V43977" "V43978" "V43979" "V43980" "V43981" "V43982" "V43983" "V43984" "V43985" "V43986" "V43987" "V43988" "V43989" "V43990" "V43991" "V43992" "V43993" "V43994" "V43995" "V43996" "V43997" "V43998" "V43999" "V44000" "V44001" "V44002" "V44003" "V44004" "V44005" "V44006" "V44007" "V44008" "V44009" "V44010" "V44011" "V44012" "V44013" "V44014" "V44015" "V44016" "V44017" "V44018" "V44019" "V44020" "V44021" "V44022" "V44023" "V44024" "V44025" "V44026" "V44027" "V44028" "V44029" "V44030" "V44031" "V44032" "V44033" "V44034" "V44035" "V44036" "V44037" "V44038" "V44039" "V44040" "V44041" "V44042" "V44043" "V44044" "V44045" "V44046" "V44047" "V44048" "V44049" "V44050" "V44051" "V44052" "V44053" "V44054" "V44055" "V44056" "V44057" "V44058" "V44059" "V44060" "V44061" "V44062" "V44063" "V44064" "V44065" "V44066" "V44067" "V44068" "V44069" "V44070" "V44071" "V44072" "V44073" "V44074" "V44075" "V44076" "V44077" "V44078" "V44079" "V44080" "V44081" "V44082" "V44083" "V44084" "V44085" "V44086" "V44087" "V44088" "V44089" "V44090" "V44091" "V44092" "V44093" "V44094" "V44095" "V44096" "V44097" "V44098" "V44099" "V44100" "V44101" "V44102" "V44103" "V44104" "V44105" "V44106" "V44107" "V44108" "V44109" "V44110" "V44111" "V44112" "V44113" "V44114" "V44115" "V44116" "V44117" "V44118" "V44119" "V44120" "V44121" "V44122" "V44123" "V44124" "V44125" "V44126" "V44127" "V44128" "V44129" "V44130" "V44131" "V44132" "V44133" "V44134" "V44135" "V44136" "V44137" "V44138" "V44139" "V44140" "V44141" "V44142" "V44143" "V44144" "V44145" "V44146" "V44147" "V44148" "V44149" "V44150" "V44151" "V44152" "V44153" "V44154" "V44155" "V44156" "V44157" "V44158" "V44159" "V44160" "V44161" "V44162" "V44163" "V44164" "V44165" "V44166" "V44167" "V44168" "V44169" "V44170" "V44171" "V44172" "V44173" "V44174" "V44175" "V44176" "V44177" "V44178" "V44179" "V44180" "V44181" "V44182" "V44183" "V44184" "V44185" "V44186" "V44187" "V44188" "V44189" "V44190" "V44191" "V44192" "V44193" "V44194" "V44195" "V44196" "V44197" "V44198" "V44199" "V44200" "V44201" "V44202" "V44203" "V44204" "V44205" "V44206" "V44207" "V44208" "V44209" "V44210" "V44211" "V44212" "V44213" "V44214" "V44215" "V44216" "V44217" "V44218" "V44219" "V44220" "V44221" "V44222" "V44223" "V44224" "V44225" "V44226" "V44227" "V44228" "V44229" "V44230" "V44231" "V44232" "V44233" "V44234" "V44235" "V44236" "V44237" "V44238" "V44239" "V44240" "V44241" "V44242" "V44243" "V44244" "V44245" "V44246" "V44247" "V44248" "V44249" "V44250" "V44251" "V44252" "V44253" "V44254" "V44255" "V44256" "V44257" "V44258" "V44259" "V44260" "V44261" "V44262" "V44263" "V44264" "V44265" "V44266" "V44267" "V44268" "V44269" "V44270" "V44271" "V44272" "V44273" "V44274" "V44275" "V44276" "V44277" "V44278" "V44279" "V44280" "V44281" "V44282" "V44283" "V44284" "V44285" "V44286" "V44287" "V44288" "V44289" "V44290" "V44291" "V44292" "V44293" "V44294" "V44295" "V44296" "V44297" "V44298" "V44299" "V44300" "V44301" "V44302" "V44303" "V44304" "V44305" "V44306" "V44307" "V44308" "V44309" "V44310" "V44311" "V44312" "V44313" "V44314" "V44315" "V44316" "V44317" "V44318" "V44319" "V44320" "V44321" "V44322" "V44323" "V44324" "V44325" "V44326" "V44327" "V44328" "V44329" "V44330" "V44331" "V44332" "V44333" "V44334" "V44335" "V44336" "V44337" "V44338" "V44339" "V44340" "V44341" "V44342" "V44343" "V44344" "V44345" "V44346" "V44347" "V44348" "V44349" "V44350" "V44351" "V44352" "V44353" "V44354" "V44355" "V44356" "V44357" "V44358" "V44359" "V44360" "V44361" "V44362" "V44363" "V44364" "V44365" "V44366" "V44367" "V44368" "V44369" "V44370" "V44371" "V44372" "V44373" "V44374" "V44375" "V44376" "V44377" "V44378" "V44379" "V44380" "V44381" "V44382" "V44383" "V44384" "V44385" "V44386" "V44387" "V44388" "V44389" "V44390" "V44391" "V44392" "V44393" "V44394" "V44395" "V44396" "V44397" "V44398" "V44399" "V44400" "V44401" "V44402" "V44403" "V44404" "V44405" "V44406" "V44407" "V44408" "V44409" "V44410" "V44411" "V44412" "V44413" "V44414" "V44415" "V44416" "V44417" "V44418" "V44419" "V44420" "V44421" "V44422" "V44423" "V44424" "V44425" "V44426" "V44427" "V44428" "V44429" "V44430" "V44431" "V44432" "V44433" "V44434" "V44435" "V44436" "V44437" "V44438" "V44439" "V44440" "V44441" "V44442" "V44443" "V44444" "V44445" "V44446" "V44447" "V44448" "V44449" "V44450" "V44451" "V44452" "V44453" "V44454" "V44455" "V44456" "V44457" "V44458" "V44459" "V44460" "V44461" "V44462" "V44463" "V44464" "V44465" "V44466" "V44467" "V44468" "V44469" "V44470" "V44471" "V44472" "V44473" "V44474" "V44475" "V44476" "V44477" "V44478" "V44479" "V44480" "V44481" "V44482" "V44483" "V44484" "V44485" "V44486" "V44487" "V44488" "V44489" "V44490" "V44491" "V44492" "V44493" "V44494" "V44495" "V44496" "V44497" "V44498" "V44499" "V44500" "V44501" "V44502" "V44503" "V44504" "V44505" "V44506" "V44507" "V44508" "V44509" "V44510" "V44511" "V44512" "V44513" "V44514" "V44515" "V44516" "V44517" "V44518" "V44519" "V44520" "V44521" "V44522" "V44523" "V44524" "V44525" "V44526" "V44527" "V44528" "V44529" "V44530" "V44531" "V44532" "V44533" "V44534" "V44535" "V44536" "V44537" "V44538" "V44539" "V44540" "V44541" "V44542" "V44543" "V44544" "V44545" "V44546" "V44547" "V44548" "V44549" "V44550" "V44551" "V44552" "V44553" "V44554" "V44555" "V44556" "V44557" "V44558" "V44559" "V44560" "V44561" "V44562" "V44563" "V44564" "V44565" "V44566" "V44567" "V44568" "V44569" "V44570" "V44571" "V44572" "V44573" "V44574" "V44575" "V44576" "V44577" "V44578" "V44579" "V44580" "V44581" "V44582" "V44583" "V44584" "V44585" "V44586" "V44587" "V44588" "V44589" "V44590" "V44591" "V44592" "V44593" "V44594" "V44595" "V44596" "V44597" "V44598" "V44599" "V44600" "V44601" "V44602" "V44603" "V44604" "V44605" "V44606" "V44607" "V44608" "V44609" "V44610" "V44611" "V44612" "V44613" "V44614" "V44615" "V44616" "V44617" "V44618" "V44619" "V44620" "V44621" "V44622" "V44623" "V44624" "V44625" "V44626" "V44627" "V44628" "V44629" "V44630" "V44631" "V44632" "V44633" "V44634" "V44635" "V44636" "V44637" "V44638" "V44639" "V44640" "V44641" "V44642" "V44643" "V44644" "V44645" "V44646" "V44647" "V44648" "V44649" "V44650" "V44651" "V44652" "V44653" "V44654" "V44655" "V44656" "V44657" "V44658" "V44659" "V44660" "V44661" "V44662" "V44663" "V44664" "V44665" "V44666" "V44667" "V44668" "V44669" "V44670" "V44671" "V44672" "V44673" "V44674" "V44675" "V44676" "V44677" "V44678" "V44679" "V44680" "V44681" "V44682" "V44683" "V44684" "V44685" "V44686" "V44687" "V44688" "V44689" "V44690" "V44691" "V44692" "V44693" "V44694" "V44695" "V44696" "V44697" "V44698" "V44699" "V44700" "V44701" "V44702" "V44703" "V44704" "V44705" "V44706" "V44707" "V44708" "V44709" "V44710" "V44711" "V44712" "V44713" "V44714" "V44715" "V44716" "V44717" "V44718" "V44719" "V44720" "V44721" "V44722" "V44723" "V44724" "V44725" "V44726" "V44727" "V44728" "V44729" "V44730" "V44731" "V44732" "V44733" "V44734" "V44735" "V44736" "V44737" "V44738" "V44739" "V44740" "V44741" "V44742" "V44743" "V44744" "V44745" "V44746" "V44747" "V44748" "V44749" "V44750" "V44751" "V44752" "V44753" "V44754" "V44755" "V44756" "V44757" "V44758" "V44759" "V44760" "V44761" "V44762" "V44763" "V44764" "V44765" "V44766" "V44767" "V44768" "V44769" "V44770" "V44771" "V44772" "V44773" "V44774" "V44775" "V44776" "V44777" "V44778" "V44779" "V44780" "V44781" "V44782" "V44783" "V44784" "V44785" "V44786" "V44787" "V44788" "V44789" "V44790" "V44791" "V44792" "V44793" "V44794" "V44795" "V44796" "V44797" "V44798" "V44799" "V44800" "V44801" "V44802" "V44803" "V44804" "V44805" "V44806" "V44807" "V44808" "V44809" "V44810" "V44811" "V44812" "V44813" "V44814" "V44815" "V44816" "V44817" "V44818" "V44819" "V44820" "V44821" "V44822" "V44823" "V44824" "V44825" "V44826" "V44827" "V44828" "V44829" "V44830" "V44831" "V44832" "V44833" "V44834" "V44835" "V44836" "V44837" "V44838" "V44839" "V44840" "V44841" "V44842" "V44843" "V44844" "V44845" "V44846" "V44847" "V44848" "V44849" "V44850" "V44851" "V44852" "V44853" "V44854" "V44855" "V44856" "V44857" "V44858" "V44859" "V44860" "V44861" "V44862" "V44863" "V44864" "V44865" "V44866" "V44867" "V44868" "V44869" "V44870" "V44871" "V44872" "V44873" "V44874" "V44875" "V44876" "V44877" "V44878" "V44879" "V44880" "V44881" "V44882" "V44883" "V44884" "V44885" "V44886" "V44887" "V44888" "V44889" "V44890" "V44891" "V44892" "V44893" "V44894" "V44895" "V44896" "V44897" "V44898" "V44899" "V44900" "V44901" "V44902" "V44903" "V44904" "V44905" "V44906" "V44907" "V44908" "V44909" "V44910" "V44911" "V44912" "V44913" "V44914" "V44915" "V44916" "V44917" "V44918" "V44919" "V44920" "V44921" "V44922" "V44923" "V44924" "V44925" "V44926" "V44927" "V44928" "V44929" "V44930" "V44931" "V44932" "V44933" "V44934" "V44935" "V44936" "V44937" "V44938" "V44939" "V44940" "V44941" "V44942" "V44943" "V44944" "V44945" "V44946" "V44947" "V44948" "V44949" "V44950" "V44951" "V44952" "V44953" "V44954" "V44955" "V44956" "V44957" "V44958" "V44959" "V44960" "V44961" "V44962" "V44963" "V44964" "V44965" "V44966" "V44967" "V44968" "V44969" "V44970" "V44971" "V44972" "V44973" "V44974" "V44975" "V44976" "V44977" "V44978" "V44979" "V44980" "V44981" "V44982" "V44983" "V44984" "V44985" "V44986" "V44987" "V44988" "V44989" "V44990" "V44991" "V44992" "V44993" "V44994" "V44995" "V44996" "V44997" "V44998" "V44999" "V45000" "V45001" "V45002" "V45003" "V45004" "V45005" "V45006" "V45007" "V45008" "V45009" "V45010" "V45011" "V45012" "V45013" "V45014" "V45015" "V45016" "V45017" "V45018" "V45019" "V45020" "V45021" "V45022" "V45023" "V45024" "V45025" "V45026" "V45027" "V45028" "V45029" "V45030" "V45031" "V45032" "V45033" "V45034" "V45035" "V45036" "V45037" "V45038" "V45039" "V45040" "V45041" "V45042" "V45043" "V45044" "V45045" "V45046" "V45047" "V45048" "V45049" "V45050" "V45051" "V45052" "V45053" "V45054" "V45055" "V45056" "V45057" "V45058" "V45059" "V45060" "V45061" "V45062" "V45063" "V45064" "V45065" "V45066" "V45067" "V45068" "V45069" "V45070" "V45071" "V45072" "V45073" "V45074" "V45075" "V45076" "V45077" "V45078" "V45079" "V45080" "V45081" "V45082" "V45083" "V45084" "V45085" "V45086" "V45087" "V45088" "V45089" "V45090" "V45091" "V45092" "V45093" "V45094" "V45095" "V45096" "V45097" "V45098" "V45099" "V45100" "V45101" "V45102" "V45103" "V45104" "V45105" "V45106" "V45107" "V45108" "V45109" "V45110" "V45111" "V45112" "V45113" "V45114" "V45115" "V45116" "V45117" "V45118" "V45119" "V45120" "V45121" "V45122" "V45123" "V45124" "V45125" "V45126" "V45127" "V45128" "V45129" "V45130" "V45131" "V45132" "V45133" "V45134" "V45135" "V45136" "V45137" "V45138" "V45139" "V45140" "V45141" "V45142" "V45143" "V45144" "V45145" "V45146" "V45147" "V45148" "V45149" "V45150" "V45151" "V45152" "V45153" "V45154" "V45155" "V45156" "V45157" "V45158" "V45159" "V45160" "V45161" "V45162" "V45163" "V45164" "V45165" "V45166" "V45167" "V45168" "V45169" "V45170" "V45171" "V45172" "V45173" "V45174" "V45175" "V45176" "V45177" "V45178" "V45179" "V45180" "V45181" "V45182" "V45183" "V45184" "V45185" "V45186" "V45187" "V45188" "V45189" "V45190" "V45191" "V45192" "V45193" "V45194" "V45195" "V45196" "V45197" "V45198" "V45199" "V45200" "V45201" "V45202" "V45203" "V45204" "V45205" "V45206" "V45207" "V45208" "V45209" "V45210" "V45211" "V45212" "V45213" "V45214" "V45215" "V45216" "V45217" "V45218" "V45219" "V45220" "V45221" "V45222" "V45223" "V45224" "V45225" "V45226" "V45227" "V45228" "V45229" "V45230" "V45231" "V45232" "V45233" "V45234" "V45235" "V45236" "V45237" "V45238" "V45239" "V45240" "V45241" "V45242" "V45243" "V45244" "V45245" "V45246" "V45247" "V45248" "V45249" "V45250" "V45251" "V45252" "V45253" "V45254" "V45255" "V45256" "V45257" "V45258" "V45259" "V45260" "V45261" "V45262" "V45263" "V45264" "V45265" "V45266" "V45267" "V45268" "V45269" "V45270" "V45271" "V45272" "V45273" "V45274" "V45275" "V45276" "V45277" "V45278" "V45279" "V45280" "V45281" "V45282" "V45283" "V45284" "V45285" "V45286" "V45287" "V45288" "V45289" "V45290" "V45291" "V45292" "V45293" "V45294" "V45295" "V45296" "V45297" "V45298" "V45299" "V45300" "V45301" "V45302" "V45303" "V45304" "V45305" "V45306" "V45307" "V45308" "V45309" "V45310" "V45311" "V45312" "V45313" "V45314" "V45315" "V45316" "V45317" "V45318" "V45319" "V45320" "V45321" "V45322" "V45323" "V45324" "V45325" "V45326" "V45327" "V45328" "V45329" "V45330" "V45331" "V45332" "V45333" "V45334" "V45335" "V45336" "V45337" "V45338" "V45339" "V45340" "V45341" "V45342" "V45343" "V45344" "V45345" "V45346" "V45347" "V45348" "V45349" "V45350" "V45351" "V45352" "V45353" "V45354" "V45355" "V45356" "V45357" "V45358" "V45359" "V45360" "V45361" "V45362" "V45363" "V45364" "V45365" "V45366" "V45367" "V45368" "V45369" "V45370" "V45371" "V45372" "V45373" "V45374" "V45375" "V45376" "V45377" "V45378" "V45379" "V45380" "V45381" "V45382" "V45383" "V45384" "V45385" "V45386" "V45387" "V45388" "V45389" "V45390" "V45391" "V45392" "V45393" "V45394" "V45395" "V45396" "V45397" "V45398" "V45399" "V45400" "V45401" "V45402" "V45403" "V45404" "V45405" "V45406" "V45407" "V45408" "V45409" "V45410" "V45411" "V45412" "V45413" "V45414" "V45415" "V45416" "V45417" "V45418" "V45419" "V45420" "V45421" "V45422" "V45423" "V45424" "V45425" "V45426" "V45427" "V45428" "V45429" "V45430" "V45431" "V45432" "V45433" "V45434" "V45435" "V45436" "V45437" "V45438" "V45439" "V45440" "V45441" "V45442" "V45443" "V45444" "V45445" "V45446" "V45447" "V45448" "V45449" "V45450" "V45451" "V45452" "V45453" "V45454" "V45455" "V45456" "V45457" "V45458" "V45459" "V45460" "V45461" "V45462" "V45463" "V45464" "V45465" "V45466" "V45467" "V45468" "V45469" "V45470" "V45471" "V45472" "V45473" "V45474" "V45475" "V45476" "V45477" "V45478" "V45479" "V45480" "V45481" "V45482" "V45483" "V45484" "V45485" "V45486" "V45487" "V45488" "V45489" "V45490" "V45491" "V45492" "V45493" "V45494" "V45495" "V45496" "V45497" "V45498" "V45499" "V45500" "V45501" "V45502" "V45503" "V45504" "V45505" "V45506" "V45507" "V45508" "V45509" "V45510" "V45511" "V45512" "V45513" "V45514" "V45515" "V45516" "V45517" "V45518" "V45519" "V45520" "V45521" "V45522" "V45523" "V45524" "V45525" "V45526" "V45527" "V45528" "V45529" "V45530" "V45531" "V45532" "V45533" "V45534" "V45535" "V45536" "V45537" "V45538" "V45539" "V45540" "V45541" "V45542" "V45543" "V45544" "V45545" "V45546" "V45547" "V45548" "V45549" "V45550" "V45551" "V45552" "V45553" "V45554" "V45555" "V45556" "V45557" "V45558" "V45559" "V45560" "V45561" "V45562" "V45563" "V45564" "V45565" "V45566" "V45567" "V45568" "V45569" "V45570" "V45571" "V45572" "V45573" "V45574" "V45575" "V45576" "V45577" "V45578" "V45579" "V45580" "V45581" "V45582" "V45583" "V45584" "V45585" "V45586" "V45587" "V45588" "V45589" "V45590" "V45591" "V45592" "V45593" "V45594" "V45595" "V45596" "V45597" "V45598" "V45599" "V45600" "V45601" "V45602" "V45603" "V45604" "V45605" "V45606" "V45607" "V45608" "V45609" "V45610" "V45611" "V45612" "V45613" "V45614" "V45615" "V45616" "V45617" "V45618" "V45619" "V45620" "V45621" "V45622" "V45623" "V45624" "V45625" "V45626" "V45627" "V45628" "V45629" "V45630" "V45631" "V45632" "V45633" "V45634" "V45635" "V45636" "V45637" "V45638" "V45639" "V45640" "V45641" "V45642" "V45643" "V45644" "V45645" "V45646" "V45647" "V45648" "V45649" "V45650" "V45651" "V45652" "V45653" "V45654" "V45655" "V45656" "V45657" "V45658" "V45659" "V45660" "V45661" "V45662" "V45663" "V45664" "V45665" "V45666" "V45667" "V45668" "V45669" "V45670" "V45671" "V45672" "V45673" "V45674" "V45675" "V45676" "V45677" "V45678" "V45
[truncated: 2,517,873 more chars]
